# Supplementary material for: A Systematic Mapping Review of 525 Randomised Controlled Trials on Pharmacological and Non‐pharmacological Interventions for People Living With Dementia and Their Formal and Informal Carers in Chinese Communities
Source: Int J Geriatr Psychiatry. 2026 Jul 16;41(7):e70240. doi: 10.1002/gps.70240 (PMC13375221; doi:10.1002/gps.70240)
Supplement: Supplementary file 1 — Table S1: Characteristics of each included study. [file GPS-41-e70240-s001.xlsx]

## Sheet: Sheet1
Supplementary Table 1 Characteristics of each included study
Study ID	Citation	Region	Language	Institution	Setting	Sponsorship Source	If Carer-related	Dementia Type	Intervention Name	Intervention Category	Intervention Types	Outcome	Assessor's Overall Judgement of RoB 2.0
Lam 2015	Lam, L. C., Chan, W. C., Leung, T., Fung, A. W., & Leung, E. M. (2015). Would older adults with mild cognitive impairment adhere to and benefit from a structured lifestyle activity intervention to enhance cognition?: A cluster randomized controlled trial. PLoS One, 10(3), e0118173-. https://doi.org/10.1371/journal.pone.0118173	Hong Kong	English	Department of Psychiatry, The Chinese University of Hong Kong, Hong Kong	non-hospital	without funding	No	MCI	integrated cognitive and physical exercise (CP) group	NPI	7 Physical exercise	-Cognition at 12 months (CDR-SOB, ADAS-Cog, CMMSE)-Depression in Dementia in 12 months (CSDD)-Activity of Daily living in 12 month(CDAD)	High
Lam 2012	Lam, L. C., Chau, R. C., Wong, B. M., Fung, A. W., Tam, C. W., Leung, G. T., Kwok, T. C., Leung, T. Y., Ng, S. P., & Chan, W. M. (2012). A 1-year randomized controlled trial comparing mind body exercise (Tai Chi) with stretching and toning exercise on cognitive function in older Chinese adults at risk of cognitive decline. J Am Med Dir Assoc, 13(6), 568 e15-20. https://doi.org/10.1016/j.jamda.201…	Hong Kong	English	Department of Psychiatry, the Chinese University of Hong Kong	non-hospital	without funding	No	MCI	24-form Taichi (Intervention)	NPI	7 Physical exercise	-Progression to dementia at 1 year (CDR)- Cognition at 1 year (ADAS-Cog; MMSE)- Depressive symptoms at 1 year (CSDD)- Changes in neuropsychiatric symptoms at 1 year(NPI)- Functional balance at 1 year (BBS)	Some concerns
Huang 2013	Huang, H. L., Kuo, L. M., Chen, Y. S., Liang, J., Huang, H. L., Chiu, Y. C., Chen, S. T., Sun, Y., Hsu, W. C., & Shyu, Y. I. (2013). A home-based training program improves caregivers’ skills and dementia patients’ aggressive behaviors: A randomized controlled trial. Am J Geriatr Psychiatry, 21(11), 1060–1070. https://doi.org/10.1016/j.jagp.2012.09.009	Taiwan	English	Department of Gerontological Care and Management, Chang Gung University of Science and Technology, Taoyuan, Taiwan	non-hospital	without funding	No	General/unspecified/mixed	Caregiver-Training Program (Intervention)	Carer Intervention	15 Carer support	- Dementia patients’ physically aggressive behaviors at 6 months (PAB subscale, CMAI) - Family caregiver's caregiving skills in preparedness at 6 months (10-item Caregiver Preparedness Scale) - Family caregiver's caregiving skills in competence at 6 months	High
Ho 2015	Ho, R. T., Cheung, J. K., Chan, W. C., Cheung, I. K., & Lam, L. C. (2015). A 3-arm randomized controlled trial on the effects of dance movement intervention and exercises on elderly with early dementia. BMC Geriatr, 15, 127. https://doi.org/10.1186/s12877-015-0123-z	Hong Kong	English	Department of Social Work and Social Administration, The University of Hong Kong	non-hospital	without funding	No	General/unspecified/mixed	Dance-Movement Group (DMT)	NPI	7 Physical exercise	- Feelings of being alone at 12 month (The de Jong Fierveld Loneliness Scale (JFLS))- Depressive symptoms at 12 month (Geriatric Depression Scale (GDS))- Mood over the week at 12 month (Visual Analogue Mood Scale (VAMS)- Activities of daily living at 12 month(ADL)	Some concerns
Cheung 2018	Cheung, D. S. K., Lai, C. K. Y., Wong, F. K. Y., & Leung, M. C. P. (2018a). Is music-with-movement intervention better than music listening and social activities in alleviating agitation of people with moderate dementia? A randomized controlled trial. Dementia (London), 1471301218800195-. https://doi.org/10.1177/1471301218800195	Hong Kong	English	School of Nursing, The Hong Kong Polytechnic University	non-hospital	with funding	Dyad	General/unspecified/mixed	Music with movement	NPI	7 Physical exercise	-frequency of agitated behaviours at 12 weeks (CMAI-NH)-Anxiety level at 12 weeks (RAID scale)-Depressive level at 12 weeks (GDS)-Cognition at 12 weeks (MMSE)-Short-term memory at 12 weeks (FOME)-Verbal fluency at 12 weeks (MVFT)- Attention at 12 weeks (DST)	Some concerns
Chen 2017	Chen, K. M., Kuo, C. C., Chang, Y. H., Huang, H. T., & Cheng, Y. Y. (2017). Resistance Band Exercises Reduce Depression and Behavioral Problems of Wheelchair-Bound Older Adults with Dementia: A Cluster-Randomized Controlled Trial. J Am Geriatr Soc, 65(2), 356–363. https://doi.org/10.1111/jgs.14526	Taiwan	English	Kaohsiung Medical University	non-hospital	without funding	No	General/unspecified/mixed	Resistance band exercise treatment (Experimental group)	NPI	7 Physical exercise	- Depression at 15 months (CSDD)- Occurrence of behavioural problems at 15 months (CAPE-BRS)	High
Cheng 2012	Cheng, S.-T., Lau, R. W. L., Mak, E. P. M., Ng, N. S. S., Lam, L. C. W., Fung, H. H., Lai, J. C. L., Kwok, T., & Lee, D. T. F. %J T. (2012). A benefit-finding intervention for family caregivers of persons with Alzheimer disease: Study protocol of a randomized controlled trial. 13(1), 98.	Hong Kong	English	Department of Health and Physical Education, The Education University of Hong Kong	non-hospital	without funding	No	Alzheimer's disease	Benefit-finding Group (Intervention)	Carer Intervention	15 Carer support	- Depressive symptoms at 10-month follow-up (17-item Hamilton Depression Rating Scale)- Burden at 10-month follow-up (Pearlin’s 4-item measure of role overload & 22-item Zarit Burden Interview)- Psychological well-being (Ryff’s Psychological Well-Being Scale)	High
Zhao Zhikun 2008	Zhikun, Z., & Zhao, Z. K. (2008b). The effects of Yizhi Congming Fang on T cell subsets and plasma SOD and MDA levels in patients with vascular dementia.	Hebei	Chinese	Anguo City Traditional Chinese Medicine Hospital.	hospital	without funding	No	Vascular dementia	YiZhi Congming Dedoction (Intervention)	TCM	11 Herbal medicine	-T Lymphocyte subgroup (4 color flow cytometer)-SOD (Hydroxylamine oxidation method)-MDA (TBA method)	Some concerns
Zhai Lei 2008	Zhai, L. (2008). Clinical observation of Jiannao Tongluo KaIQiao decoction in the treatment of 60 cases of vascular dementia. China Medicine Guide(23), 123-124. doi:CNKI:SUN:YYXK.0.2008-23-091.	Henan	Chinese	First People’s Hospital of Nanyang City, Henan Province.（河南省南阳市第一人民医院）	hospital	with funding	No	Vascular dementia	Jian Nao Tong Luo Kai Qiao Decoction. （健脑通络开窍汤）(Intervention group)	TCM	11 Herbal medicine	- Cognition at 3 months (Hasegawa Dementia Scale, HDS; MMSE) - ADL B11at 3 months (Activities of Daily Living, ADL; not reported).	Some concerns
Yuan Bin 2009	Yuan, B., Zhao, W., Chen, J., & Sun, Y. (2009). Randomized controlled double-blind clinical trial of Corgong total glycosides capsules for neuropsychiatric symptoms in dementia.China Modern Drug Application(18), 30-32. doi:CNKI:SUN:ZWYY.0.2009-18-016.	Shandong	Chinese	Kunlun Cerebrovascular Disease Hospital of Heze City, Shandong Province.(山东省菏泽昆仑脑血管病医院)	hospital	with funding	No	General/unspecified/mixed	Corgong Total Glycosides Capsules. (苁蓉总苷胶囊)	TCM	11 Herbal medicine	- Activities of daily living at 6 months (SKT, total NPI score, and GBS-ADL; fluency test; CDT and HAMD scales).	High
Xu Jisheng 2008	Xu, J., Li, Z., Liu, H., & Wang, J. (2008). Clinical observation on the efficacy of donepezil hydrochloride in treating vascular dementia. Chinese Journal of Geriatrics(04), 31-33. doi:CNKI:SUN:LNBJ.0.2008-04-016.	Zhejiang	Chinese	The sixth people hospital of Shaoxing, Zhejiang	hospital	with funding	No	Vascular dementia	Treatment group	Pharmaceutical	1 Antidementia drugs	- Cognition at 4 & 12 weeks (MMSE) - Cognition at 4 & 12 weeks (HDS) - Activities of daily living at 4 & 12 weeks (ADL)	High
Xie Jianping 2008	Xie, J., Wu, C., & Sun, X. (2008). Clinical study on the treatment of early vascular dementia with Anlisun combined with Klinau. Chongqing Medicine(05), 498-499 + 501. doi:CNKI:SUN:CQYX.0.2008-05-020.	Zhejiang	Chinese	Zhejiang Province Shaoxing People's Hospital. (浙江省绍兴市人民医院)	non-hospital	with funding	Dyad	General/unspecified/mixed	cinepazide maleate (intervention)	Pharmaceutical	1 Antidementia drugs	-Cognition at 4 weeks(MMSE,HDS)-Activities of daily living at 4 weeks(ADL)-Wechsler Memory Scale at 4 weeks(WMS)	Some concerns
Wang Qing 2009	Wang, Q. (2009). Clinical study on the treatment of Alzheimer's disease with total glycosides of Radix Cistanche capsules. Strait Pharmaceutical Journal, 3, 103-104. doi:10.1234/haix.0.2009-03-049	Zhejiang	Chinese	Zhejiang Province Linhai City First People's Hospital. (浙江省临海市临海市第一人民医院)	hospital	with funding	No	Alzheimer's disease	Total Glycosides of Cistanche Capsules. (肉苁蓉总苷胶囊)(Intervention)	TCM	11 Herbal medicine	-cognition at 12 weeks (MMSE, CDR) -ADL at 12 weeks（Not reproted）	Some concerns
Li Guohui 2009	Li, G., & Lai, Y. (2009). Clinical observation of acupuncture combined with cognitive training in the treatment of mild cognitive impairment. Journal of Jilin Traditional Chinese Medicine, (2), 125-127. https://doi.org/10.13463/j.cnki.jlzyy.2009.02.049	Guangdong	Chinese	Department of Neurology and Rehabilitation, Zhongshan Hospital of Traditional Chinese Medicine	hospital	without funding	No	MCI	Acupuncture combined with cognitive training treatment group(针刺结合认知训练治疗（Intervention）	Multicomponent interventions	18 TCM+NPI	-Cognition at 12 weeks (MMSE)-Memory at 12 weeks (WMS)	High
ChenQi 2009	Chen, Q., Huang, H., Xu, Y., Lu, R., Zhou, X., & Zhou, C. (2009). A controlled observation of the efficacy of auricular acupressure in the treatment of vascular dementia. Chinese Acupuncture, (2), 95-97. https://doi.org/CNKI:SUN:ZGZE.0.2009-02-004	Hainan	Chinese	Department of Neurology, Hainan Provincial Hospital of Traditional Chinese Medicine（海南省中医院神经内科）	hospital	with funding	No	Vascular dementia	Auricular acupressure group（耳穴贴压组） (Intervention group)	TCM	12 Acupuncture and Massage(Tuina)	-Cognition at 12 weeks (MMSE) -Activities of daily living at 12 weeks (ADL)	Some concerns
Chen Chunlei 2009	Chen, C., Qiu, Z., Su, S., Zheng, Z., & Ye, Z. (2009). Observation of the efficacy of Tongxinluo in the treatment of vascular dementia. Journal of Difficult and Complicated Cases, (5), 272-274. https://doi.org/CNKI:SUN:YNBZ.0.2009-05-009	Fujian	Chinese	Department of Neurology, Nan'an Traditional Chinese Medicine Hospital, Fujian Province（福建省南安市中医院神经内科）	hospital	with funding	No	Vascular dementia	Tongxinluo Capsules（通心络胶囊）(Group A)	TCM	11 Herbal medicine	- Cognition at 12 weeks (MMSE,WMS)- Activities of daily living at 12 weeks (ADL)	Some concerns
Cheng Yan 2009	Yan, C. (2009). Multicenter randomized controlled study of memantine hydrochloride in the treatment of Alzheimer's disease.	Tianjin	Chinese	Department of Neurology, Tianjin Medical University General Hospital	hospital	with funding	No	Alzheimer's disease	Memantine hydrochloride（盐酸美金刚 ）group	Pharmaceutical	1 Antidementia drugs	- Cognition at 24 weeks (ADAS-cog) - Cognition at 24 weeks (MMSE) - Activities of daily living at 24 weeks (ADL) - Neuropsychiatric Inventory at 24 weeks (NPI) - Clinician’s Interview-Based Impression of Change Plus at 24 weeks (CIBIC-Plus)	High
Young 2019	Young, D. K., Ng, P. Y., Kwok, T., Ho, F., Cheng, D., Mak, V., Lau, A. %J A., & health, mental. (2019). The effects of an expanded cognitive stimulation therapy model on the improvement of cognitive ability of elderly with mild stage Dementia living in a community—A randomized waitlist controlled trial. 23(7), 855–862.	Hong Kong	English	Hong Kong Baptist University, Hong Kong	non-hospital	without funding	Dyad	General/unspecified/mixed	CST group (treatment group)	NPI	5 Cognitive intervention	- Cognition at 28 weeks (DRS, MMSE)	High
Pan Yan 2010	Pan, Y. (2010). The impact of nursing intervention on cognitive function in patients with vascular dementia. International Journal of Nursing, (11), 1670-1673.	Guangdong	Chinese	Foshan Shunde District Wu Zhongpei Memorial Hospital Comprehensive Ward(佛山市顺德区伍仲佩纪念医院综合病区)	hospital	with funding	No	Vascular dementia	Medication with cognitive training (Intervention group)	NPI	8 Comprehensive care interventions and multicomponent NPI	-Cognition at 1 and 3 months (MMSE) -ADL at 1 and 3 weeks (FIM)	Some concerns
Tong Xiaoli 2010	Tong, X., Jiang, F., & Zhang, C. (2010). Observation on the effects of rehabilitation nursing intervention in patients with senile dementia. Chinese Journal of Practical Nursing: Mid-Month Edition, (11), 54-55.	Zhejiang	Chinese	Wenling City in Zhejiang Province First People's HospitalWenling City in Zhejiang Province First People's Hospital	hospital	with funding	No	Alzheimer's disease	Rehabilitation nursing (康复护理) group	NPI	8 Comprehensive care interventions and multicomponent NPI	- Cognition at 6 months (MMSE) - Activities of daily living at 6 months (ADL) - Clinical dementia rating at 6 months (CDR)	Some concerns
Huang Linna 2010	Huang, L., An, J., Su, T., Wang, P., Dong, L., Zhang, R., ... & Ren, Y. (2010). A randomized controlled clinical study on the treatment of vascular dementia with scalp acupuncture. Shanghai Journal of Acupuncture, 2, 79-82. https://doi.org/10.13460/j.issn.1005-0957.2010.02.012	Shaanxi	Chinese	Department of Acupuncture and Moxibustion, Xian Hospital of Traditional Chinese Medicine,Shaanxi	hospital	without funding	No	Vascular dementia	Scalp acupuncture treatment (Intervention)	TCM	12 Acupuncture and Massage(Tuina)	-the total efficacy rate at 3 months (MMSE, the Blesse Dementia Scale, ADL, the Syndrome Score of Traditional Chinese Medicine) -the score of MMSE AT 3 months -the score of ADL (not reported which scale) -the score of the Blessed -the score of the Syndrom	High
Zhou Li 2010	Zhou, L., Zou, Z., Li, H., Feng, M., Chen, L., Zhang, J., ... & Shen, Z. (2010). The effects of home care guidance for elderly patients with dementia. Chinese Journal of Nursing, (7), 642-643.	Zhejiang	Chinese	Nursing Department of the Fourth People's Hospital of Haining City, Zhejiang Province(浙江省海宁市第四人民医院护理部)	non-hospital	without funding	No	General/unspecified/mixed	Community service with home care (Intervention group)	NPI	8 Comprehensive care interventions and multicomponent NPI	-Cognition at 3, 6, 12 weeks ( ADL)	Some concerns
He Jun 2010	He, J., Zang, D., & Zhai, J. (2010). Clinical study on the intelligent rehabilitation of elderly patients with vascular dementia using Danhong injection combined with Chengxin injection. Journal of Chengdu University of Traditional Chinese Medicine, (1), 32-34.	Jiangsu	Chinese	Jiangsu Province Changzhou De'an Hospital (江苏省常州市德安医院)	hospital	with funding	Dyad	Vascular dementia	Danhong and Vinpocetine (Intervention)	Multicomponent interventions	16 Pharm+TCM	-Cognition at 6 months (MMSE) -Wechsler Adult Scale (WAIS-RC) at 6 months.	High
Lam 2011	Lam, L. C., Chau, R. C., Wong, B. M., Fung, A. W., Lui, V. W., Tam, C. C., ... & Chan, W. M. (2011). Interim follow‐up of a randomized controlled trial comparing Chinese style mind body (Tai Chi) and stretching exercises on cognitive function in subjects at risk of progressive cognitive decline. International journal of geriatric psychiatry, 26(7), 733-740.	Hong Kong	English	The Chinese University of Hong Kong	non-hospital	without funding	No	MCI	Tai Chi	NPI	7 Physical exercise	-Neuropsychiatric symptoms at 2 months -Depression at 2 months (he Cornell Scale for depression in dementia) -Cognition at 2 months (the Cantonese version of CDR, the Cantonese version of ADAS-cog)	High
Zou Zhanping 2011	Zou, Z., & Zhou, L. (2011). A comparative study on mental health education interventions for caregivers of elderly patients with dementia. Zhejiang Journal of Preventive Medicine, 23(2), 79-81.	Zhejiang	Chinese	Haining City Fourth People's Hospital (海宁市第四人民医院)	non-hospital	with funding	Yes	General/unspecified/mixed	Home care + psychosocial interventions (Intervention)	NPI	8 Comprehensive care interventions and multicomponent NPI	-The number of people with psychological burden (心理负荷的人次) at 1 year ("Survey on the Psychological Burden of Caregivers for Dementia Patients"《老年痴呆患者照料者心理负荷调查表》) -The frequency of specific factors of psychological load (心理负荷具体因子发生次数) at 1 year ("Survey on the Psychological Burden of Caregivers for Dementia Patients"《老年痴呆患者照料者心理负荷调查表》)	High
Song Yun 2011	Song, Y., Chen, X., & Yan, C. (2011). The efficacy of Fasudil in treating amnesic mild cognitive impairment. China Journal of Geriatrics, 31(20), 3907-3909.	Shandong	Chinese	Shandong University School of Medicine, Qianfoshan Hospital of Shandong Province, Department of Neurology (山东大学医学院山东省千佛山医院神经内科)	hospital	with funding	No	MCI	Fasudil Hydrochloride Injection (Intervention group)	Pharmaceutical	4 Other drugs	- Cognition at 3 weeks (MMSE) - Cognition at 3 weeks (WMS) - Comparison of H-MRS between control group and observation group at 3 weeks.	High
Ye Pingsheng 2011	Ye, P., & Zhou, W. (2011). Clinical observation of Annao tablets in the treatment of Alzheimer’s disease. China Journal of Traditional Chinese Medicine and Pharmacy, 18(6), 520-521.	Zhejiang	Chinese	Zhejiang Taizhou Central Hospital (浙江省台州市中心医院)	hospital	with funding	No	Alzheimer's disease	Annao tablets (安脑片) (Intervention group)	TCM	11 Herbal medicine	- Cognition at 12 weeks (MMSE; CDR)- Activities Daily Living at 12 weeks (ADL, not reported)- Depression at 12 weeks (HAMD).	Some concerns
Bo 2019	Bo, W., Lei, M., Tao, S., Jie, L. T., Qian, L., Lin, F. Q., & Ping, W. X. (2019). Effects of combined intervention of physical exercise and cognitive training on cognitive function in stroke survivors with vascular cognitive impairment: a randomized controlled trial. Clinical rehabilitation, 33(1), 54-63.	Shanghai	English	Nanjing Medical University	hospital	without funding	No	General/unspecified/mixed	Combination group (TT) (Treatment3)	NPI	5 Cognitive intervention	-cognition at 6 months (Trail Making Part B, Stroop colour-word, forward digit span, and mental rotation tests)	High
Song 2018	Song, D., & Yu, D. S. F. (2018). The Effects of a Moderate-Intensity Aerobic Stepping Exercise Program on Cognitive and Psychological Outcomes in Chinese Older Adults with Mild Cognitive Impairment: A Randomized Controlled Trial. Alzheimer’s & Dementia, 14(7). https://doi.org/10.1016/j.jalz.2018.06.649	Zhejiang	English	The School of Nursing, Zhejiang Chinese Medical University, China	non-hospital	with funding		MCI	16-week aerobic stepping exercise programme (Intervention group)	NPI	7 Physical exercise	-cognition at week 16 (MoCA-C) - Health-related quality of life at week 16(QOL-AD-C) - Sleep quality at week 16(Pittsburgh Sleep Quality Index) - Depressive mood at week 16(30-item Geriatric Depression Scale)	Some concerns
Xu Hongyan 2011	Xu, H., Li, J., Bao, H., Wu, S., & Wang, L. (2011). Clinical observation of 256 cases of multi-infarct dementia treated with Zhaofucong capsules. Medical Information (Late Edition), 24(4), 181-181.	Hebei	Chinese	Affiliated Hospital of Chengde Medical College	hospital	with funding	No	General/unspecified/mixed	Naofucong capsule (脑复聪胶囊) group	TCM	11 Herbal medicine	- Cognition at 6 months (MMSE) - Activities of daily living at 6 months (ADL) - Berg Balance Scale at 6 months (BBS) - Clinical memory scale at 6 months	Some concerns
Lu Haili 2011	Lu, H., Yang, J., Liang, G., Zhu, R., Hou, Y., Zhang, J., & Xu, Y. (2011). Changes in psychometric scale scores and clinical efficacy observation of Dibencozide soft capsules in the treatment of vascular dementia. Clinical Misdiagnosis & Mistherapy, 24(3), 35-37.	Hebei	Chinese	the Second Department of Neurology，the Central Hospital of Shijiazhuang City	hospital	with funding	No	Vascular dementia	Butylphthalide (丁苯酞) group	Pharmaceutical	4 Other drugs	- Cognition at 12 weeks (MMSE)- Activities of daily living at 12 weeks (ADL)- Clinical dementia rating scale at 12 weeks	Some concerns
Ma haobin 2014	Ma, H., & Fan, B. (2014). Efficacy analysis of 50 cases of vascular dementia patients treated with Oxiracetam capsules. Chinese Journal of Practical Neurological Diseases, 17(19), 107-107.	Henan	Chinese	Henan Jiaozuo Coal Industry Group Central Hospital (河南焦作煤业集团中央医院)	hospital	with funding	No	Vascular dementia	With Oxiracetam capsule (Experimental group)	Pharmaceutical	4 Other drugs	- Cognition at 3 months (MMSE)- Treatment effect at 3 months	Some concerns
Jin Donggan 2016	Jin, D., Wang, A., Wang, Z., Zhang, N., & Lu, X. (2016). Clinical study on the treatment of acute progressive cerebral infarction combined with cognitive dysfunction using a combination of Dibenzoate, ADP receptor antagonists, and statins. Modern Practical Medicine, 28(10), 1319-1321.	Zhejiang	Chinese	(Puqiang County People's Hospital) 浦江县人民医院	hospital	with funding	No	General/unspecified/mixed	Butylphthalide Injection + ADP Receptor Antagonists + Statin Therapy (丁苯酞注射液& ADP受体拮抗剂+他汀治疗) (Intervention group)	Pharmaceutical	4 Other drugs	- Cognition at 2 weeks (MMSE)- Cognition at 2 weeks (MoCA)- Activities of daily living at 2 weeks (ADL)	Some concerns
Li xiaoyan 2014	Li, X. (2014). Clinical observation of Oxiracetam in the treatment of cognitive dysfunction after ischemic stroke. China Hospital Pharmacology Evaluation and Analysis, (10), 884-887.	Henan	Chinese	Dept． of Pharmacy，Puyang Oil Field General Hospital	hospital	with funding	No	General/unspecified/mixed	Oxiracetam (Intervention group)	Pharmaceutical	4 Other drugs	- Cognition at 12 weeks (MoCA)- ADL at 12 weeks()- Comparison of P300 PL between two groups at 12 weeks()- Comparison of clinical efficacy between control group and observation group at 12 weeks.	Some concerns
Li guohui 2009	Li, G., & Lai, Y. (2009). Clinical observation of acupuncture combined with cognitive training in the treatment of mild cognitive impairment. Jilin Journal of Traditional Chinese Medicine, 29(2), 125-127.	Guangdong	Chinese	Zhongshan Traditional Chinese Medicine Hospital (Guangdong) (广东省中山市中医院)	hospital	with funding	No	MCI	Basic treatment with Acupuncture and cognition rehabilitation training (Interven	Multicomponent interventions	18 TCM+NPI	- Cognition at 12 weeks (MMSE)- Wechsler Memory Scale (WMS)at 12 weeks	Some concerns
Gu 2017	Gu, C., Shen, T., An, H., Yuan, C., Zhang, T., & Gu, T. (2017). Clinical therapy of Di-Huang-Yi-Zhi in treating patients with amnestic mild cognitive impairment: A prospective, open-label and randomized study. Int J Clin Exp Med, 10(2), 3554-3560.	Shanghai	English	Department of Neurology, Longhua Hospital of Traditional Chinese Medicine University, Shanghai, China	hospital	without funding	No	MCI	DHYZ group (treatment group)	TCM	11 Herbal medicine	-cognition at 12 months (MMSE, MoCA, ADAS-Cog)- Activities of daily living at 12 months (ADL)	Some concerns
He Yingchun 2008	He, Y., Dong, L., Zhang, R., Li, J., Zhou, P., Zhang, X., ... & Zou, J. (2008). A clinical randomized study on the intervention of Jianpi Tianjing granules in the conversion of mild cognitive impairment to dementia. Chinese Journal of Traditional Chinese Medicine, 26(12), 2610-2611.	Zhejiang	Chinese	Zhejiang University of Traditional Chinese Medicine Affiliated Guangxing Hospital (浙江省中医药大学附属广兴医院)	hospital	without funding	No	MCI	Jianpi Tianjing Fang Granule (健脾填精方颗粒剂)(Intervention group)	TCM	11 Herbal medicine	- Cognition at 12 months (MMSE)- ADL at 12 months()- The value of grade of symptom of TCM before and after the treatment at 12 months.	High
Hu 2014	Hu, J. P., Guo, Y. H., Wang, F., Zhao, X. P., Zhang, Q. H., & Song, Q. H. (2014). Exercise improves cognitive function in aging patients. International journal of clinical and experimental medicine, 7(10), 3144.	Henan	English	The Center of Physical Health, Henan Polytechnic University, Jiaozuo 454000, Henan Province, P. R. China	non-hospital	without funding	No	MCI	Exercise training group (Intervention)	NPI	7 Physical exercise	- Cognitions at 6 months (MMSE) - Functional abilities at 6 months (ADL, Not clarified) - Somatic movements at 6 months (Arm stability, hand-foot cross motion and mental rotation)	Some concerns
Jia 2018	Jia, J., Wei, C., Chen, S., Li, F., Tang, Y., Qin, W., ... & Gauthier, S. (2018). Efficacy and safety of the compound Chinese medicine SaiLuoTong in vascular dementia: a randomized clinical trial. Alzheimer's & Dementia: Translational Research & Clinical Interventions, 4(1), 108-117.	Beijing	English	Innovation Center for Neurological Disorders, Department of Neurology, Xuan Wu Hospital, Capital Medical University	non-hospital	with funding	No	Vascular dementia	Group B	TCM	11 Herbal medicine	- Vascular Dementia subscale at 52 weeks (VaDAS-cog) - Alzheimer’s Disease score at 52 weeks (CLOX, C-EXIT25) -cognition at 52 weeks (MMSE, CDR)-behaviour at 52 weeks (NPI)-Functional status at 52 weeks(ADCS-ADLs)	Some concerns
Jia 2017	Jia, J., Wei, C., Jia, L., Tang, Y., Liang, J., Zhou, A., ... & Doody, R. S. (2017). Efficacy and safety of donepezil in Chinese patients with severe Alzheimer’s disease: a randomized controlled trial. Journal of Alzheimer's disease, 56(4), 1495-1504.	Mixed City	English	Xuan Wu Hospital, Capital Medical University; Beijing Institute for Brain Disorders; Henry Ford Hospital; Baylor College of Medicine-Department of Neurology	hospital	with funding	No	Alzheimer's disease	Donepezil group	Pharmaceutical	1 Antidementia drugs	- Cognition at 24 week (SIB, ADCS-CGIC, MMSE, CIBIC-plus)- Adverse events (AEs)at 24 week	High
Li Zhiwu 2012	Li, Z., Huang, Y., Liu, J., Yang, H., Liu, S., Wang, Y., ... & Li, K. (2012). Evaluation of community intervention effects on mild cognitive impairment in the elderly in Nanyuan area. China Medical Herald, 9(34), 50-51.	Beijing	Chinese	Nanyuan Hospital, Fengtai District, Beijing (北京市丰台区南苑医院)	non-hospital	without funding	No	Alzheimer's disease	Health Education (健康教育) group	NPI	8 Comprehensive care interventions and multicomponent NPI	- Rate of AD knowledge at 12 months (AD) - Cognition at 12 months (MMSE) - Activities of daily living at 12 months (ADL)	Some concerns
Dong Zhenhua 2012	Dong, Z., Zhang, C., Pu, B., Zhao, M., Xiao, S., & Li, Y. (2012). Effects of ginkgo biloba leaves on cognitive function in patients with mild cognitive impairment. Chinese Journal of Integrated Traditional and Western Medicine, 32(9), 1208-1211.	Shanghai	Chinese	Fudan University Affiliated East China Hospital Traditional Chinese Medicine Department (Shanghai 200040) [复旦大学附属华东医院中医科( 上海 200040)]	hospital	without funding	No	MCI	Ginkgo Biloba Tablet (intervention)	TCM	11 Herbal medicine	- Cognition at 12 months (MMSE)- CDT integral at 12 months - Comparison of MMSE efficacy between two treatment groups after six months and one year (两组治疗半年及1年MMSE疗效比较) at 12 months - Comparison of CDT efficacy between two treatment groups after six months and one year (两组治疗半年及1年CDT疗效比较) at 12 months	Some concerns
Jia 2016	Jia, J., Wei, C., Liang, J., Zhou, A., Zuo, X., Song, H., ... & Huang, L. (2016). The effects of DL-3-n-butylphthalide in patients with vascular cognitive impairment without dementia caused by subcortical ischemic small vessel disease: a multicentre, randomized, double-blind, placebo-controlled trial. Alzheimer's & dementia, 12(2), 89-99.	Beijing	English	Department of Neurology, Xuan Wu Hospital of the Capital Medical University, Bei	non-hospital	with funding	No	General/unspecified/mixed	Dl-3-n-butylphthalide (NBP)	Pharmaceutical	4 Other drugs	- Cognition at 24 weeks (ADAS-cog; MMSE; CDR; CDR-sb)- clinical improvement at 24 weeks (CIBIC-plus)-NPI at 24 weeks()-ADL at 24 weeks (Chinese ADL, basic ADL+ IADL)	High
XiaoYoumei 2012	Xiao, Y. (2012). Observation on the efficacy of oxiracetam combined with ganglioside in the treatment of vascular dementia. Chinese Journal of Practical Neurological Diseases, 15(4), 83-84.	Henan	Chinese	Zhengzhou People's Hospital Neurology Department (郑州人民医院神经内科)	hospital	with funding	No	Vascular dementia	Oxiracetam and Monosialotetrahexosylganglioside Sodium Injection (Intervention)	Pharmaceutical	4 Other drugs	- Cognition at 3 weeks (MMSE)	Some concerns
Gao Xiuju 2012	Gao, X. (2012). Efficacy of Ginkgo Leaf Extract and Dipyridamole combined with piracetam in the treatment of vascular dementia. Chinese Journal of Gerontology, 32(3), 593-594.	Henan	Chinese	Henan University of Science and Technology First Affiliated Hospital Neurology Department (河南科技大學第一附屬醫院神經內科)	hospital	with funding	No	Vascular dementia	Ginkgo Leaf Extract and Dipyridamole Injection (银杏达莫注射液) group	Multicomponent interventions	16 Pharm+TCM	- Cognition at 1 week (MMSE)- Activities of daily living at 1 week (ADL)- Comparison of clinical efficacy between two groups (两组临床疗效比较) at 1 week	Some concerns
Liang 2014	Liang, J., Li, F., Wei, C., Song, H., Wu, L., Tang, Y., & Jia, J. (2014). Rationale and design of a multicenter, phase 2 clinical trial to investigate the efficacy of traditional Chinese medicine SaiLuoTong in vascular dementia. Journal of Stroke and Cerebrovascular Diseases, 23(10), 2626–2634.	Beijing	English	Capital Medical University	non-hospital	without funding	No	Vascular dementia	SaiLuoTong 240 mg per day	TCM	11 Herbal medicine	- Vascular Dementia Assessment at week 52 (VaDAS-cog) - Alzheimer’s Disease Cooperative Study at week 52 (ADCS-CGIC) -cognition at week 52 (MMSE, CLOX) - Activity of daily living at week 52 (ADCS-ADLs) - Clinical Dementia Rating at week 52 (CD	Low
Zhao Mingxing 2012	Zhao, M., Dong, Z., Yu, Z., Xiao, S., & Li, Y. (2012). A randomized controlled study on the effects of ginkgo biloba leaves on episodic memory function in patients with mild cognitive impairment. Journal of Traditional Chinese and Western Medicine, 06, 628-634. doi:CNKI:SUN:XBZX.0.2012-06-007.	Shanghai	Chinese	Fudan University East China Hospital Traditional Chinese Medicine Department (复旦大学华东医院中医科)	hospital	without funding	No	MCI	Gingko leaf extract tablets (Intervention)	TCM	11 Herbal medicine	- Nonsense picture cognition at 6 months- Logical memory at 6 months (WMS)-Baseline data of the two groups at 6 months()-Clinical curative effects of nonsense picture recognition of the two groups at 6 months()-Clinical curative effects of logical memory o	Some concerns
Chen Min 2012	Chen, M., Luo, X., Zhang, Y., Wang, T., & Li, C. (2012). Observation of the efficacy of Gu Hong injection combined with oxiracetam in treating vascular cognitive impairment. Chongqing Medicine, 41(22), 2265-2267.	Chongqing	Chinese	Chongqing Red Cross Hospital (重庆市红十字会医院)	hospital	without funding	Dyad	General/unspecified/mixed	Kingtag and Oxiracetam (Intervention group)	Pharmaceutical	17 multiple drugs	-Cognition at 8 weeks (MoCA) -Activities of daily living at 8 weeks (ADL)	High
YuLu 2012	Yu, L., Lin, S., Zhou, R., Tang, W., Huang, P., Dong, Y., ... & Zhao, H. (2012). A randomized controlled trial of traditional Chinese medicine syndrome differentiation treatment for mild to moderate Alzheimer's disease. Journal of Traditional Chinese and Western Medicine, 07, 766-776. doi:CNKI:SUN:XBZX.0.2012-07-008.	Shanghai	Chinese	Shanghai Institute of Traditional Chinese Medicine and Geriatrics, Radiology Department of Huashan Hospital, Fudan University, Department of Preventive Medicine, Shanghai University of Traditional Chinese Medicine, School of Traditional Chinese Medicine, Shanghai University of Traditional Chinese Medicine, Research Center for Traditional Chinese Medicine Formula Evidence and Systems Biology, Shan…	non-hospital	without funding	No	Alzheimer's disease	Chinese medicine group (Intervention)	TCM	11 Herbal medicine	-Cognition in 48 weeks (MMSE)	High
Zhao Ling 2012	Zhao, L., Zhang, F., Zhang, H., Zhao, Y., Zhou, B., Chen, W., & Zhu, M. (2012). Electroacupuncture for the treatment of mild cognitive impairment: A multicenter randomized controlled trial. Chinese Acupuncture and Moxibustion, 32(9), 779-784.	Sichuan	Chinese	Chengdu University of Traditional Chinese Medicine (成都中医药大学)	hospital	without funding	No	MCI	Electroacupuncture (Intervention)	TCM	12 Acupuncture and Massage(Tuina)	- Cognition at 8 weeks (MMSE)	High
Chen Lijing 2012	Chen, L., & Zhang, R. (2012). A comparative study on the efficacy of olanzapine and risperidone in treating psychobehavioral symptoms of dementia in the elderly. Contemporary Medicine of China, 15, 33-34. doi:CNKI:SUN:ZGUD.0.2012-15-021.	Guangdong	Chinese	Huizhou Second People's Hospital (Guangdong) 广东省惠州市第二人民医院	hospital	with funding	No	General/unspecified/mixed	Olanzapine (Intervention)	Pharmaceutical	2 Psychotropic medications	-the score of PANSS at 8 weeks -the clinical efficacy rate of intervention at 8 weeks -the events of adverse reactions at 8 weeks (TESS)	Some concerns
Ma 2016	Ma, F., Wu, T., Zhao, J., Han, F., Marseglia, A., Liu, H., & Huang, G. (2016). Effects of 6-month folic acid supplementation on cognitive function and blood biomarkers in mild cognitive impairment: a randomized controlled trial in China. Journals of Gerontology Series A: Biomedical Sciences and Medical Sciences, 71(10), 1376-1383.	Tianjin	English	Tianjin Medical University	non-hospital	without funding	No	MCI	Folate Group	Pharmaceutical	4 Other drugs	-cognitioning by IQ scale at 12 months (WAIS-RC)- Homocysteine at 12 months- Folate at 12 months- Vitamin B12 at 12 months()- S-adenosyl homocysteine (SAH)at 12 months- S-adenosyl-methionine (SAM)at 12 months	Some concerns
Shang Junping 2012	Shang, J., Zhou, X., Wang, Y., Li, Q., Zhang, R., You, J., ... & Wang, L. (2012). Clinical study on the treatment of mild vascular cognitive impairment with Changge Yizhi capsules. Journal of Tianjin University of Traditional Chinese Medicine, 31(4), 208-211.	Shaanxi	Chinese	Shaanxi University of Traditional Chinese Medicine (陕西中医学院)	hospital	without funding	No	General/unspecified/mixed	Changge Yizhi capsules (菖葛益智胶囊)(Intervention group)	TCM	11 Herbal medicine	- Cognition at 8 weeks (MMSE) - ADL at 8 weeks (Blessed index) - Comparison of clinical efficacy between control group and observation group at 8 weeks.	Some concerns
Yang Jing 2012	Yang, J., Yang, C., & Song, C. (2012). The efficacy of donepezil hydrochloride and huperzine A in the treatment of Alzheimer's disease. Chinese Journal of Geriatrics, 21, 4631-4633. doi:CNKI:SUN:ZLXZ.0.2012-21-011.	Shandong	Chinese	Shaanxi University of Traditional Chinese Medicine (山东省交通医院)	hospital	with funding	No	Alzheimer's disease	Huperzine-A (Intervention group)	Pharmaceutical	1 Antidementia drugs	- Cognition at 6 months (MMSE)-Activities Daily Living at 6 months (ADL)-Total effectiveness of cognition at 6 months()-Total effectiveness of daily activity at 6 months	Some concerns
Li Jianbo 2012	Li, J., Zhang, D., & Hou, Y. (2012). Efficacy observation of TianZhiKeLi in treating 59 cases of vascular dementia. Chinese Journal of Practical Neurology, 15(3), 84-85.	Henan	Chinese	Henan Anyang Regional Hospital Neurology Department (河南安阳地区医院神经内科)	hospital	with funding	Dyad	Vascular dementia	TianZhiKeLi (天智颗粒) (Intervention group)	TCM	11 Herbal medicine	- Cognition at 2 months (MMSE) - Comparison of clinical efficacy between control group and observation group at 2 months	Some concerns
NCT 2011	Zhang, Z. X., Hong, Z., Wang, Y. P., He, L., Wang, N., Zhao, Z. X., Zhao, G., Shang, L., Weisskopf, M., Callegari, F., & Strohmaier, C. (2016). Rivastigmine Patch in Chinese Patients with Probable Alzheimer's disease: A 24-week, Randomized, Double-Blind Parallel-Group Study Comparing Rivastigmine Patch (9.5 mg/24 h) with Capsule (6 mg Twice Daily). CNS neuroscience & therapeutics, 22(6), 488–496.…	Beijing	English	Peking Union Medical College Hospital	hospital	without funding	No	Alzheimer's disease	Rivastigmine Patch	Pharmaceutical	1 Antidementia drugs	- Primary efficacy outcome at week 24 (ADAS-Cog)- Secondary efficacy outcome at week 24 (MMSE, ADCS-CGIC, ADCS-ADL, NPI-12)	Low
Zhang Zhihua 2015	Zhang, Z., Gao, X., Wang, J., Wang, X., Wang, H., & Yu, E. (2015). Observation of the efficacy of three drugs in improving cognitive function in patients with Alzheimer's disease. Journal of Zhejiang University of Traditional Chinese Medicine, 25(2), 137-139.	Zhejiang	Chinese	Zhejiang Province Quzhou City Third Hospital Geriatric Psychiatry Department (浙江省衢州市第三医院老年精神科)	hospital	with funding	No	Alzheimer's disease	Donepezil Group	Pharmaceutical	1 Antidementia drugs	- Cognition at 3 months (MMSE;, ADAS-cog;, CDR)- Activities of Daily Living at 3 months (ADL, not reported)	Some concerns
Cai Zheng 2015	Cai, Z., Mai, J., & Wang, F. (2015). Observation of the efficacy of Shugan Jieyu capsules in treating mild cognitive impairment with depressive states in young adults. Journal of Difficult and Complicated Cases, 14(5), 458-461.	Shanghai	Chinese	Shanghai University of Traditional Chinese Medicine Affiliated Shuguang Hospital Geriatrics Department (上海中医药大学附属曙光医院老年科)	hospital	with funding	No	MCI	Shuganjieyu capsules (intervention)	TCM	11 Herbal medicine	-patients' major symptoms at 6 months -depression level at 6 months (Hamilton Scale for Depression HAMD) -cognitive function at 6 months (MMSE) -clinical effectiveness of intervention at 6 months (ADAS-cog)	High
DongYun 2015	Dong, Y. (2015). The effects of ginkgo leaf tablets combined with donepezil hydrochloride on cognitive function, mental state, and negative emotions in young adults with mild cognitive impairment. Shaanxi Journal of Traditional Chinese Medicine, (7), 820-822.	Beijing	Chinese	Department of Internal Medicine, Changping District Hospital of Integrated Traditional Chinese and Western Medicine, Beijing (北京市昌平区中西医结合医院内科)	hospital	with funding	No	MCI	Donepezil combined with Ginkgo Biloba Leaves Extract Tablets (Intervention)	Multicomponent interventions	16 Pharm+TCM	- Cognition at 60 days (MMSE) - Activities of daily living at 60 days (Barthel Index) - Anxiety at 60 days (SAS) - Depression at 60 days (SDS) - Agnosia at 60 days - Visuospatial disorder at 60 days - Apraxia at 60 days - Aphasia at 60 days - Memory at 60	Some concerns
LiuYuhui 2015	Liu, Y., & Deng, Z. (2015). Analysis of the effects of donepezil hydrochloride in the treatment of senile dementia. Chinese and Foreign Medical Research, 13(10), 27-28.	Hunan	Chinese	Xinxiao County People's Hospital (新邵县人民医院)	hospital	with funding	No	General/unspecified/mixed	Donepezil Hydrochloride Tablets (Intervention)	Pharmaceutical	1 Antidementia drugs	- Cognition at 12 weeks (MMSE)- Activities of daily living at 12 weeks (Barthel Index)- Adverse effect at 12 weeks	Some concerns
Qiang 2015	Qiang, G., Wenzhai, C., Huan, Z., Yuxia, Z., Dongdong, Y., Sen, Z., & Qiu, C. (2015). Effect of Sancaijiangtang on plasma nitric oxide and endothelin-1 levels in patients with type 2 diabetes mellitus and vascular dementia: a single-blind randomized controlled trial. Journal of Traditional Chinese Medicine, 35(4), 375-380.	Sichuan	English	School of Clinical Medicine, Chengdu University of Traditional Chinese Medicine	hospital	without funding	No	Vascular dementia	Chinese medicinal Sancaijiangtang powders + pioglitazone hydrochloride(Intervent	Multicomponent interventions	16 Pharm+TCM	- Fasting Plasma Glucose (FPG)after treatment (Hitachi7600 auto biochemistry instrument) - Fasting Insulin (FIns)after treatment (Hitachi7600 auto biochemistry instrument) - HbA1c after treatment (High-performance liquid chromatography) - Nitric Oxide (	Some concerns
Hu Yueqiang 2015	Hu, Y., Tang, N., Wu, L., Ling, J., Tan, K., Liang, N., & Lu, C. (2015). Clinical observation of a comprehensive traditional Chinese medicine treatment approach in 110 cases of vascular dementia. Chinese Journal of Traditional Medicine, 56(6), 487-491.	GuangXi	Chinese	First Affiliated Hospital of Guangxi University of Traditional Chinese Medicine (广西中医药大学第一附属医院)	hospital	without funding	No	Vascular dementia	Chinese medicine comprehensive treatment (七福饮+acupuncture+Rehabilitation t	Multicomponent interventions	19 Other multicomponents	- Cognition at 2 months (ADAS-cog)- Activities of daily living at 2 months (ADL, not reported)- INDEX(（内皮素） (ET)at 2 months()- Nitric oxide (一氧化氮) (NO)at 2 months()- Serum superoxide dismutase (血清超氧化物歧化酶) (SOD) Activity (活性) at 2 months()- Determination of Malondialdehyde by Thiobarbituric Acid （硫酸巴比妥比色法测定丙二醛 ）	High
Ceng Youhua 2015	Zeng, Y., Bao, Y., Zhu, M., Chen, S., & Fang, J. (2015). Acupuncture treatment for mild cognitive impairment in the subacute phase of stroke: A randomized controlled study. Chinese Acupuncture, 35(10), 979-982.	Zhejiang	Chinese	Hangzhou Traditional Chinese Medicine Hospital Acupuncture Rehabilitation Department (杭州市中医院针灸康复科)	hospital	without funding	No	MCI	Cognitive rehabilitation training with acupuncture (Intervention group)	Multicomponent interventions	18 TCM+NPI	-Cognition at 8 weeks (MoCA)-FMA at 8 weeks()-ADL (Barthel)at 8 weeks	Some concerns
Chen You 2015	Chen, Y., Gao, H., & Li, J. (2015). Observation of the efficacy of galantamine combined with injectable Xuesaitong in treating patients with mild cognitive impairment. Chinese Journal of Drug Economics, (9), 50-52.	Guangdong	Chinese	Suixi County People's Hospital (遂溪縣人民醫院)	hospital	without funding	No	MCI	Galanthamine （加蘭他敏） group	Pharmaceutical	1 Antidementia drugs	- Cognition at 3 months (MOCA) - Cognition at 3 months (MMSE) - Activities of daily living at 3 months (ADL)	Some concerns
Li Yongli 2015	Li, Y., & Liu, L. (2015). Clinical effects of donepezil hydrochloride in the treatment of 127 elderly patients with dementia. Medical Information, (27), 179-180. https://doi.org/10.3969/j.issn.1006-1959.2015.27.259	Sichuan	Chinese	Sichuan North Medical College Affiliated Hospital Geriatrics Department, Yuan Sichuan, Nanchong (川北医学院附属医院老年科袁四川 南充）	hospital	with funding	No	General/unspecified/mixed	Pharmacological treatment (intervention)	Pharmaceutical	1 Antidementia drugs	-Cognitions at 2 years (MMSE) -Activities of daily living at 2 years (ADL)	High
Zhu Yingjun 2015	Zhu, Y. (2015). Clinical observation of nimodipine combined with Naoxin tong in the treatment of vascular dementia: A study of 65 cases. Jilin Medical Journal, 36(17), 3871-3872.	Henan	Chinese	Zhongmu County People's Hospital, Zhengzhou City, Henan Province （河南省郑州市中牟县人民医院）	hospital	with funding	No	Vascular dementia	Nimodipine tablets combined with Tongxinnao capsules (Intervention)	Multicomponent interventions	16 Pharm+TCM	- Cognition at 6 months (MMSE;, HDS)- Activities of daily living at 6 months (ADL, not reported)	Some concerns
HeYingchun 2015	He, Y., Wang, X., & Su, M. (2015). The effect of Jianpi Tianjing prescription on serum homocysteine levels in patients with mild cognitive impairment. Chinese Journal of Traditional Chinese Medicine and Science, (4), 369-370.	Zhejiang	Chinese	Zhejiang University of Traditional Chinese Medicine Affiliated Guangxing Hospital （浙江中医药大学附属广兴医院）	hospital	without funding	No	MCI	Jianpi Tianjing Fang granule （Intervention group）	TCM	11 Herbal medicine	- Cognition at 6 months (MMSE;, MoCA)- Activities of daily living at 6 months (ADL, not reported)- Serum Hcy measurement at 6 months （血清 Hcy 测定 at 6 months）	Some concerns
Shi 2018	Shi, J., Tian, J., Wei, M., Ni, J., Jian, W., Liu, X., Liu, X., Sun, F., & Wang, Y. (2018). Efficacy and Safety of Tianzhi Granule in Mild to Moderate Vascular Dementia: A Multicentre, Randomized, Double-Blind, Three-Arms Trial. Alzheimer’s & Dementia, 14(7), P295–P296. https://doi.org/10.1016/j.jalz.2018.06.068	Mixed City	English	Department of Neurology, Dongzhimen Hospital, Beijing University ofChinese Medicine, Beijing100007, China	hospital	without funding	No	Vascular dementia	Tianzhi granule (Intervention)	TCM	11 Herbal medicine	- Cognition at week 24 (VASAS-cog; MMSE; TMT) - Changes in behavioral disturbances at week 24 (NPI) - Clinically important change at week 24 (CIBIC-Plus)	High
Liu Yang 2015	Liu, Y. (2015). Clinical study on ginkgo biloba leaves extract tabet combined with donepezil hydrochloride in the treatment of mild cognitive impairment in young adults. Shaanxi Journal of Traditional Chinese Medicine, 36(3), 284-286	Hainan	Chinese	Haikou People's Hospital （海口市人民医院）	hospital	with funding	No	MCI	combined Ginkgo biloba leaves extract tabet based on donepezil hydrochloride (I	Pharmaceutical	1 Antidementia drugs	-Cognition at 9 months (MMSE; EEG)	Some concerns
Tian Xiuli 2015	Tian, X., Wang, Y., Zhang, J., & Wang, F. (2015). The impact of home care intervention on the rehabilitation efficacy of patients with Alzheimer's disease. Southwest National Defense Medical, 25(9), 988-991.	Shaanxi	Chinese	Shaanxi Province Baoji City Second People's Hospital Neurology Department （陕西省宝鸡市第二人民医院神经内科）	hospital	with funding	No	Alzheimer's disease	Home care intervention (Intervention group)	Carer Intervention	15 Carer support	-cognition at 12 months(MMSE)-ADL at 12 months (Not reported)	Some concerns
Wang Xiaping 2015	Wang, X., & Pan, H. (2015). Observing the efficacy of donepezil hydrochloride in the treatment of Alzheimer's disease. Journal of Clinical Medical Literature (Electronic Version), 2(9), 1594-1595.	Shanxi	Chinese	Taiyuan Iron and Steel Group General Hospital Geriatrics Department （太原钢铁集团总医院老年内科）	hospital	with funding	No	Alzheimer's disease	Primary treatment with Donepezil treatment (Intervention group)	Pharmaceutical	1 Antidementia drugs	-Activities Daily Living at 6 months and 2 years (ADL)- Group A, B, C, D	Some concerns
Ma Wenbin 2015	Ma, W. (2015). A comparative study of quetiapine and fluphenazine in treating behavioral and psychological symptoms in elderly dementia patients. Evaluation and Analysis of Hospital Medication in China, (3), 379-380.	Liaoning	Chinese	Liaoning Jinzhou Kangning Hospital	hospital	without funding	No	General/unspecified/mixed	Quetiapine (喹硫平) Intervention group	Pharmaceutical	2 Psychotropic medications	-Cognition before and after treatment (MMSE)-Activities Daily Living before and after treatment (ADL)	Some concerns
Wang 2017	Wang, Y., Xiao, L. D., Ullah, S., He, G. P., & De Bellis, A. (2017). Evaluation of a nurse-led dementia education and knowledge translation programme in primary care: a cluster randomized controlled trial. Nurse education today, 49, 1-7.	Hunan	English	Xiang Ya Nursing School, Central South Universit	non-hospital	without funding	No	General/unspecified/mixed	Dementia education programme (Intervention group)	Carer Intervention	15 Carer support	- Alzheimer's Disease Knowledge at follow-up (ADKS) - Dementia Care Attitude at follow-up (DCAS-Heartfelt / DCAS-Heartsink) - Tendency to employ a person-centred dementia care approach at follow-up (ADCQ)	High
Wang Tao 2015	Wang, T., Wang, L., Wen, C., Zheng, X., Feng, Y., Cen, J., ... & Zheng, S. (2015). The impact of enhanced nursing intervention on the quality of life of hospitalized Alzheimer's disease patients. Chinese Medical Innovation, 12(31), 94-97.	Guangdong	Chinese	Third People's Hospital of Jiangmen City, Guangdong Province （广东省江门市第三人民医院）	hospital	without funding	No	Alzheimer's disease	Personalized rehabilitation plan (Intervention)	NPI	8 Comprehensive care interventions and multicomponent NPI	- Depression level at 12 weeks (HAMD) - Activities in daily life at 12 weeks (ADL) - Cognition at 12 weeks (MMSE)	Some concerns
Wang Suyan 2015	Wang, S. (2015). Clinical observation of the efficacy of diphenylbutyric acid soft capsules combined with nimodipine in the treatment of vascular dementia. Practical Journal of Cardiovascular Pulmonary and Cerebral Vascular Diseases, 8(4), 80-81.	Henan	Chinese	Hebi City Traditional Chinese Medicine Hospital, Henan Province （河南省鹤壁市中医院）	hospital	with funding	No	General/unspecified/mixed	butylphthalide soft capsule combined with nimodipine (Intervention group)	Pharmaceutical	17 multiple drugs	- Cognition at 12 weeks (MMSE ) - Activities of daily living at 12 weeks (ADL)	Some concerns
Guan Shuxia 2015	Guan, S., & Shi, Z. (2015). Clinical efficacy and safety of sequential treatment with oxiracetam in patients with vascular cognitive impairment. Chinese Journal of Civil Health Medicine, 27(5), 33-34.	Liaoning	Chinese	Department of Pharmacy, Tieling County Central Hospital	hospital	with funding	No	General/unspecified/mixed	Oxiracetam + Ginkgo biloba leaf extract injection (银杏叶提取物注射液) (Intervention group)	Multicomponent interventions	16 Pharm+TCM	- Cognition at 12 weeks (MMSE)- ADL at 12 weeks	Some concerns
Lin Shuang 2015	Lin, S., Zhang, Y., Han, J., Wang, Y., Li, D., & Yu, J. (2015). The clinical intervention effects of Watson's caring theory on patients with dementia. Advances in Modern BioMedicine, (18), 3558-3560.	Heilongjiang	Chinese	Harbin Medical University Affiliated Second Hospital （哈尔滨医科大学附属第二医院）	hospital	with funding	Dyad	Alzheimer's disease	Hawthorne Effect Theory (用华生关怀理论)(Intervention group)	Multicomponent interventions	14 Pharm+NPI	- Cognition at 6 months (MMSE) - Cognition at 6 months (MoCA) - Alzheimer disease assessment scale cognition at 6 months (ADAS-Cog) - Activities of daily living at 6 months (ADL)	Some concerns
Zhu Renyang 2015	Zhu, R., Sun, X., Wu, G., Xiao, G., Wang, L., & Wu, C. (2015). Clinical study on the treatment of vascular cognitive impairment with modified Buyang Huanwu Decoction combined with Tianzhi granules. Zhejiang Journal of Integrated Traditional Chinese and Western Medicine, 25(2), 132-134.	Zhejiang	Chinese	Department of Neurology, Shaoxing People's Hospital, Zhejiang Province	hospital	without funding	No	General/unspecified/mixed	Buyang Huanwu Decoction (补阳还五汤加减) + Donepezil Hydrochloride Tablets (Intervention group)	Multicomponent interventions	16 Pharm+TCM	- Cognition at 8 weeks (MMSE)- Cognition at 8 weeks (MoCA).	Some concerns
Guan Qingshan 2015	Guan, Q. (2015). Feasibility analysis of enalapril combined with enalapril and folic acid tablets for treating vascular dementia with H-type hypertension. Journal of Integrated Traditional Chinese and Western Medicine on Cardiovascular Diseases (Electronic Version), 3(28), 80-80.	Heilongjiang	Chinese	Heilongjiang Province Wudalianchi City First People's Hospital （黑龙江省五大连池市第一人民医院）	hospital	with funding	No	General/unspecified/mixed	Enalapril Maleate and Folic Acid (Intervention group)	Multicomponent interventions	19 Other multicomponents	- Cognition at 6 months (MMSE) - Hcy Value at 6 months, - Mean Arterial Pressure at 6 months.	Some concerns
Cai Mingfan 2015	Cai, M., & Zhou, L. (2015). Efficacy observation of idebenone combined with nimodipine in the treatment of vascular dementia. New Medicine, 46(7), 471-474.	Guangdong	Chinese	Guangzhou Medical University Liwan Hospital Neurology Department and Southern Medical University Southern Hospital （广州医学院荔湾医院神经内科and南方医科大学南方医院）	hospital	with funding	Dyad	Vascular dementia	Combination Therapy Group of idebenone and Nimodipine	Pharmaceutical	17 multiple drugs	-Cognition at 3 months(MMSE, MoCA) -Activities of daily living at 3 months(ADL)	Some concerns
Liu Mimi 2015	Liu, M., & Liu, X. (2015). Efficacy observation of oxiracetam and nimodipine in the treatment of mild vascular cognitive impairment. China Health Standard Management, 6(1), 187-188.	Liaoning	Chinese	Fushun Mining Bureau General Hospital Neurology Department （抚顺矿务局总医院神经内一科）	hospital	with funding	No	Vascular dementia	Oxiracetam and nimodipine(Intervention group)	Pharmaceutical	17 multiple drugs	- Cognition at 3 months (MMSE) - Activities of daily living at 3 months (ADL)	Some concerns
Sun Lunkui 2015	Sun, L. (2015). Efficacy of Shuxuening injection in the treatment of vascular dementia. Chinese Journal of Practical Neurological Diseases, 18(18), 127-127.	Henan	Chinese	Henan Lankao County Central Hospital (河南兰考县中心医院)	hospital	with funding	No	Vascular dementia	Shuxuening Injection (Intervention)	Multicomponent interventions	16 Pharm+TCM	- Cognition at 4 weeks (MMSE)- Comparison of clinical efficacy between two groups at 4 weeks	Some concerns
Pan Lu 2015	Pan, L., Xie, S., & Deng, X. (2015). Application of continuous care based on the Omaha system for elderly dementia patients discharged from hospital. Nursing Research: Late Edition, 29(12), 4583-4585.	Jiangsu	Chinese	Nanjing University Medical School Affiliated Gulou Hospital (南京大学医学院附属鼓楼医院)	hospital	with funding	No	Alzheimer's disease	Continuity of care (延续性护理) group	NPI	8 Comprehensive care interventions and multicomponent NPI	- Cognition at 8 weeks (MMSE) - Activities of daily living at 8 weeks (ADL)	Some concerns
Gong Kaoling 2015	Gong, K. (2015). Comparative clinical efficacy of oxiracetam and Yi Nao Jiao Nang in the treatment of vascular cognitive dysfunction. Chinese Journal of Practical Neurological Diseases, 18(20), 100-101.	Hunan	Chinese	Hunan Shimen County People's Hospital, Affiliated Shimen Hospital of Changsha Medical University, Neurology Department (湖南石门县人民医院长沙医学院附属石门医院神经内科石门)	hospital	with funding	No	Vascular dementia	Oxiracetam+Yi Nao Jiao Nang (Intervention)	Pharmaceutical	4 Other drugs	-Cognitive at 4 weeks (MMSE) -Activities Daily at 4 weeks (ADL)	Some concerns
Huo Jinxia 2015	Huo, J., Zhao, L., & Li, W. (2015). Efficacy study of donepezil hydrochloride combined with nimodipine in the treatment of vascular dementia in elderly patients with moderate to severe intellectual disabilities: A report of 65 cases. China Pharmaceuticals, 24(23), 65-67.	Hebei	Chinese	Second People's Hospital of Fengrun District, Tangshan City, Hebei Province (河北省唐山市丰润区第二人民医院)	hospital	with funding	No	Vascular dementia	Donepezil + Nimodipine (Intervention group)	Pharmaceutical	17 multiple drugs	- Cognition at 3 months (MMSE)- Activities of daily living at 3 months (Barthel Index)- Clinical efficacy at 3 months	Some concerns
Guan Jing 2015	Guan, J., Meng, Q., Tian, L., & Xiao, X. (2015). Clinical observation on the treatment of mild vascular cognitive impairment of liver and kidney yin deficiency type with Bushen Yicong granules. Chinese Journal of Emergency Traditional Chinese Medicine, 24(3), 421-422.	Shandong	Chinese	Weifang Medical University (潍坊医学院)	hospital	without funding	No	General/unspecified/mixed	Bushen Yicong granule group	TCM	11 Herbal medicine	- Cognition at 3 months (MMSE;. MoCA)- Activities of daily living at 3 months (ADL, not reported)- 血液流变学改变比较 at 3 months (红细胞压积;, 血浆比黏度;, 全血高切黏度;, 全血中切黏度)	Some concerns
Zhang 2015	Zhang, Y., Lin, C., Zhang, L., Cui, Y., Gu, Y., Guo, J., ... & Song, W. (2015). Cognitive improvement during treatment for mild Alzheimer’s disease with a Chinese herbal formula: a randomized controlled trial. PloS one, 10(6), e0130353.	Mixed City	English	Department of Acupuncture and Cerebropathy, Second Affiliated Hospital of Tianjin University of Traditional Chinese Medicine, Tianjin, China	hospital	without funding	No	Alzheimer's disease	YHD group (treatment group)	TCM	11 Herbal medicine	-cognition at week 48 (ADAS-cog) -cognition at week 48 (MMSE) - Activity of Daily Living at week 48 (ADL) - Severity of symptoms in 10 behavioral domains at week 48 (NPI)	Low
Shi Jiangwei 2015	Shi, J., Meng, Y., Liu, X., Jia, Y., Yu, T., & Han, J. (2015). Randomized controlled study on the combined treatment of vascular dementia with Sanjiao acupuncture and Huangdi San prescription. Tianjin Journal of Traditional Chinese Medicine, 32(7), 401-404.	Tianjin	Chinese	Tianjin University of Traditional Chinese Medicine First Affiliated Hospital (天津中医药大学第一附属医院)	hospital	without funding	No	Vascular dementia	comprehensive therapy group	Multicomponent interventions	16 Pharm+TCM	- the scores of MMSW at 12 weeks -the scores of the Clock Drawing Test at 12 weeks -the scores of SDSVD at 12 weeks -the efficacy rate ofcognition at 12 weeks -the efficacy rate of executive function at 12 weeks -the efficacy rate of TCM syndro	Some concerns
Zhang Huikai 2015	Zhang, H., Zhao, H., Liu, Y., Zhang, X., & Sheng, X. (2015). Clinical efficacy observation of ShenGui YiZhi prescription combined with Diphenylhydantoin in the treatment of Alzheimer's disease. Chinese and Foreign Medical Research, 13(19), 43-45.	Hebei	Chinese	Xinxin City Traditional Chinese Medicine Hospital (新乐市中医医院)	hospital	without funding	No	Alzheimer's disease	Shengui Yizhifang + Butylphthalide soft capsule (intervention)	Multicomponent interventions	16 Pharm+TCM	-the expression level of Serum Aβ at 12 weeks -the score of MMSE at 12 weeks -the score of ADL at 12 weeks -the efficacy rate of intervention at 12 weeks(MMSE) the score of symptoms of TCM at 12 weeks	Some concerns
Li Hui 2015	Li, H., Zou, L., Zeng, Q., Chen, X., & Huang, W. (2015). Study on the clinical efficacy of hyperbaric oxygen combined with Huoxue Tianjing Bushen decoction in the treatment of vascular dementia and its effect on acetylcholinesterase activity. Journal of Practical Cardiopulmonary Vascular Disease, 1(1), 1.	Guangdong	Chinese	Guangdong Province Shenzhen City Longgang District People's Hospital Integrated Traditional Chinese and Western Medicine Department (广东省深圳市龙岗区人民医院中西医 结合)科	hospital	with funding	No	MCI	Hyperbaric oxygen combined with Huoxue Tianjing Bushen decoction 高压氧联合活血填精补肾汤 (Intervention group)	Multicomponent interventions	18 TCM+NPI	-Cognition at 3 months (MMSE)-Activities of daily living at 3 months(ADL)-Cognitive ability and life ability improvement effect at 3 months (AChE)	Some concerns
Liao Huawei 2015	Liao, H., Ji, J., & Wu, C. (2015). The effect of head acupuncture combined with real-time cognitive function training on cerebral blood flow in patients with Alzheimer’s disease cognitive impairment. Shanghai Journal of Acupuncture, 34(11), 1031-1033.	Guangxi	Chinese	Nanning Eighth People's Hospital, Guangxi Zhuang Autonomous Region (广西壮族自治区南宁市第八人民医院)	hospital	without funding	No	Alzheimer's disease	Head acupuncture and cognitive training (Intervention)	Multicomponent interventions	18 TCM+NPI	- Cognition at 3 months (MMSE;, HDS-R)- Clinical efficacy at 3 months	Some concerns
Lei Hua 2015	Lei, H. (2015). Treatment of depression in elderly patients with dementia using acanthopanax Injection combined with fluoxetine: A report of 57 cases and safety evaluation. China Pharmaceuticals, (22), 205-207.	Chongqing	Chinese	Fuling Central Hospital	hospital	with funding	No	Alzheimer's disease	Acanthopanax Injection (Intervention)	Multicomponent interventions	16 Pharm+TCM	-depression at 4 weeks (HAMD) -alzheimer's disease at 4 weeks (UPDＲS) -adverse effect at 4 weeks (SEＲS)	Some concerns
Chen Hongzhen 2015	Chen, H. (2015). Efficacy of ginkgo biloba preparations combined with donepezil hydrochloride on mild cognitive impairment in the elderly. Sichuan Mental Health, 28(4), 330-333.	Shandong	Chinese	Shandong Province Rizhao City Mental Health Center (山东省日照市精神卫生中心)	non-hospital	with funding	No	MCI	Donepezil combined with ginkgo leaf preparation (Intervention)	Multicomponent interventions	16 Pharm+TCM	- Cognition at 12 months (ADAS-cog;, MMSE)- EEG at 12 months()- P300 at 12 months()-脑电功能波幅 at 12 months	High
Hu Hongxiao 2015	Hu, H. (2015). Analysis of the effects of combined treatment with methylcobalamin and nimodipine for cognitive impairment due to cerebral small vessel disease. Contemporary Medical Forum, (14), 209-211.	Henan	Chinese	Fifth People's Hospital of Pingdingshan City, Henan Province (河南省平顶山市第五人民医院)	hospital	with funding	No	General/unspecified/mixed	Methylcobalamin combined with Nimodipine (Intervention)	Multicomponent interventions	19 Other multicomponents	- Cognition at 12 weeks (MoCA)	Some concerns
Sun Hongsheng 2015	Sun, H., Ren, S., & Cong, X. (2015). The effects of donepezil hydrochloride combined with memantine hydrochloride on improving cognitive function and behavioral symptoms in Alzheimer's disease. Chinese Primary Health Care, (10), 1534-1539.	Shandong	Chinese	Department of Phamary, Estuary Hospital of Victory Petroleum Administration Bureau, Dongying, Shandong, China	hospital	with funding	No	Alzheimer's disease	Donepezil combined with memantine (Intervention group)	Pharmaceutical	1 Antidementia drugs	-World Health Organization University of California, Los Angeles, auditory verbal learning test before and after treatment (WHO UCLA AVLT)- Instant memory -World Health Organization University of California, Los Angeles, auditory verbal learning test befo	Some concerns
Tu Hongmei 2015	Tu, H. (2015). Clinical analysis of donepezil hydrochloride treatment in elderly patients with dementia. Chinese and Foreign Medical Research, 13(9), 140-141.	Shandong	Chinese	Luzhong Mining Co., Ltd. Hospital (鲁中矿业有限公司医院)	hospital	with funding	No	General/unspecified/mixed	Donepezil (Intervention)	Pharmaceutical	1 Antidementia drugs	- Activities of daily living at 3 months (ADL, not reported)- Cognition at 3 months (MMSE)	Some concerns
Wang Haipeng 2015	Wang, H., Yuan, D., Li, D., Jiang, C., & Zhu, R. (2015). A randomized controlled study on the efficacy of edaravone in treating cognitive dysfunction after ischemic stroke. Journal of North Sichuan Medical College, 30(5), 649-651.	Beijing	Chinese	Department of Neurology, Beijing Aerospace General Hospital, (北京航天总医院神经内科)	hospital	with funding	No	General/unspecified/mixed	Edaravone Injection	Pharmaceutical	4 Other drugs	-Congition at 3 days, 7 days, 14 days, 30 days and 90 days (MMSE; MoCA)	Some concerns
Sun Dongmei 2015	Sun, D. (2015). The application of continuous nostalgia therapy in elderly patients recovering from cognitive dysfunction after stroke. Qilu Nursing Journal, 21(21), 28-30.	Shandong	Chinese	Victory Oil Administration Victory Hospital (胜利石油管理局胜利医院)	hospital	with funding	No	General/unspecified/mixed	Nostalgia therapy (怀旧疗法) group	Multicomponent interventions	14 Pharm+NPI	- Activities of daily living at 6 months (ADL)- Cognition at 6 months (MoCA, MMSE)	Some concerns
Li Dingsheng 2015	Li, D. (2015). Clinical observation of combined traditional Chinese and Western medicine in the treatment of 60 cases of dementia in the elderly. Hunan Journal of Traditional Chinese Medicine, (4), 51-52.	Hunan	Chinese	Hunan Changsha Mental Hospital	hospital	with funding	No	Alzheimer's disease	"Almitrine and Raubasine Tablets treatment and Chinese medicine (Intervention)"	Multicomponent interventions	16 Pharm+TCM	- Cognitions after 30 days (MMSE) -Activities of daily living after 30 days (ADL) -Cognitions after 30 days (HDS)	Some concerns
Zhu 2013	Zhu, M., Xiao, S., Li, G., Li, X., Tang, M., Yang, S., ... & Hu, L. (2013). Effectiveness and safety of generic memantine hydrochloride manufactured in China in the treatment of moderate to severe Alzheimer's disease: a multicenter, double-blind randomized controlled trial. Shanghai archives of psychiatry, 25(4), 244.	Mixed City	English	Shanghai Jiao Tong University School of Medicine	hospital	without funding	No	Alzheimer's disease	The generic medication (Intervention)	Pharmaceutical	1 Antidementia drugs	- Cognition Score at 16 week (ADAS-Cog, MMSE) - Activities of Daily Living Score at 16 week (ADL) - % improvement based on Clinical Global Impression - Improvement (CGI-I)Sc	Some concerns
Wang Dapeng 2015	Wang, D., Li, J., & Ma, H. (2015). Clinical observation of the effects of compound cong rong yi zhi capsules on vascular dementia. Chinese Journal of Health and Nutrition, 000(012), 30-31.	Shandong	Chinese	Qingdao Municipal Hospital Cadre Health Care Department (青岛市市立医院干部保健科)	hospital	with funding	No	Vascular dementia	FuFangCongRongYiZhiJiaoNang口服复方苁蓉益智胶囊(Intervention group)	TCM	11 Herbal medicine	-Mental state score at 3 months(SAS, SDS)-Occurrence of pressure ulcers at 3 months	Some concerns
Zhao Cuixia 2015	Zhao, C., Wan, Z., Jiang, Y., & Sheng, G. (2015). Clinical study on the combination of Yizhi Zhidai Decoction and piracetam in the treatment of dementia in the elderly. Chinese Journal of Clinical Pharmacology, 31(15), 1506-1508.	Xinjiang	Chinese	Geriatrics Department of the Affiliated Traditional Chinese Medicine Hospital of Xinjiang Medical University (新疆医科大学附属中医医院老年病科)	hospital	without funding	No	Alzheimer's disease	Good Intelligence Prescription combined Piracetam (Intervention)	Multicomponent interventions	16 Pharm+TCM	- Cognition at 3 months (MMSE)-Activities of daily living at 3 months (BI)-cognition at 3 months()- Vocabulary memory at 3 months()- Degree of dementia at 3 months (Blessed dementia scale)	Some concerns
Li Chunshuang 2015	Li, C. (2015). Treatment of 69 cases of vascular cognitive impairment with olracetam combined with butylphthalide. China Pharmaceuticals, 24(11), 90-92.	Heilongjiang	Chinese	Daqing Longnan Hospital (大庆龙南医院)	hospital	with funding	No	Vascular dementia	Oxiracetam treatment + butylphthalide (intervention)	Pharmaceutical	4 Other drugs	-the cognition function at 4 weeks (MMSE, MoCA) -the score of ADL at 4 weeks (not reported)	High
Zhou Zhicong 2014	Zhou, Z., Tu, J., Liu, N., & Wu, J. (2014). Clinical effects of combined traditional Chinese and Western medicine in the treatment of Alzheimer's disease. China Contemporary Medicine, 21(30), 103-105.	Guangdong	Chinese	Psychiatric Hospital of Civil Affairs Bureau and Yikang Geriatric Hospital	hospital	with funding	No	Alzheimer's disease	Western and traditional Chinese medicine (Experimental group)	Multicomponent interventions	16 Pharm+TCM	- Cognition at 8 weeks (MMSE)- ADL at 8 weeks()- 两组总有效率的比较 at 8 weeks	Some concerns
Liu Zhanbing 2014	Liu, Z. (2014). Efficacy observation of modified Tongqiao Huoxue Decoction combined with piracetam in the treatment of 73 cases of vascular dementia. Guoyi Forum, 29(6), 35-36.	Henan	Chinese	Rehabilitation Department, Hebi Hospital of Traditional Chinese Medicine	hospital	with funding	No	Vascular dementia	Tongqiao Huoxue Decoction (通窍活血汤) + Piracetam (Intervention group )	Multicomponent interventions	16 Pharm+TCM	- Cognition at 6 weeks (MMSE)- ADL at 6 weeks()- Comparison of clinical efficacy between two groups (6 weeks)	Some concerns
Zhu Yujie 2014	Zhu, Y. J. (2014). Observation on the effects of traditional Chinese medicine treatment for improving daily living abilities in elderly patients with Alzheimer’s disease. China Health Nutrition, 24(7), 4449. https://doi.org/10.3969/j.issn.1004-7484(s).2014.07.1165	Jilin	Chinese	Jilin Academy of Traditional Chinese Medicine	hospital	without funding	No	General/unspecified/mixed	Western medicine treatment + Traditional Chinese medicine treatment (西医治疗+中医治疗) (Intervention group)	Multicomponent interventions	16 Pharm+TCM	- Activities of daily living after treatment (ADL)	Some concerns
Hu Yueqiang 2014	Hu, Y., Tang, N., Wu, L., Ling, J., Tan, K., Liang, N., & Lu, C. (2014). Clinical observation of integrated traditional Chinese medicine and Western medicine in the treatment of 103 cases of vascular dementia. Chinese Journal of Traditional Medicine, 55(23), 2003-2006.	Guangxi	Chinese	Guangxi University of Traditional Chinese Medicine First Affiliated Hospital (广西中医药大学第一附属医院)	hospital	without funding	No	Vascular dementia	Traditional Chinese Medicine Comprehensive Treatment (中医综合治疗) group	Multicomponent interventions	18 TCM+NPI	- Cognition at 2 months (MMSE) - Activities of daily living at 2 months (BBS)	High
Wang Yinrong 2014	Wang, Y., & Zhai, D. (2014). The impact of rehabilitation nursing on MMSE and ADL scores in elderly patients with dementia. Chinese Journal of Practical Neurological Diseases, 17(1), 102-104.	Hunan	Chinese	Hunan Xiangya Hospital Cadre Medical Care Office (湖南湘雅医院干部医疗保健办公室)	hospital	with funding	No	General/unspecified/mixed	Rehabilitation care (Intervention)	NPI	5 Cognitive intervention	- Cognition at 8 weeks (MMSE)- Activities of daily living at 8 weeks (MBI)	Some concerns
Cao Yankui 2014	Cao, Y. (2014). Randomized controlled study on the treatment of psychiatric behaviors in elderly dementia patients with different medications. Contemporary Medicine, 20(10), 69-70.	Guizhou	Chinese	Xingyi Anning Psychiatric Specialty Hospital (兴义安宁精神病专科医院)	hospital	with funding	No	Alzheimer's disease	Olanzapine combined with donepezil hydrochloride (奥氮平联合多奈哌齐) group	Pharmaceutical	4 Other drugs	- Cognition at 1 month (MMSE)	Some concerns
Lu Yanju 2014	Lu, Y. (2014). Efficacy observation of donepezil hydrochloride in the treatment of elderly dementia. Knowledge of Cardiovascular Disease Prevention and Treatment (Academic Edition), (04), 144-146. https://doi.org/10.XXXX/XXXX	Yunnan	Chinese	Yunnan Province Baoshan City Third People's Hospital (云南省保山市第三人民医院)	hospital	with funding	No	General/unspecified/mixed	Hydrochloride Tablets (Intervention group)	Pharmaceutical	1 Antidementia drugs	-ADL at 90 days()-Cognition at 90 days (MMSE)	Some concerns
Liang Xin'an 2014	Liang, X., Zhang, H., & Liang, J. (2014). Observation on the treatment of 64 cases of senile dementia with kidney-tonifying and intellect-enhancing granules combined with donepezil hydrochloride tablets. Journal of Practical Traditional Chinese Medicine, 30(4), 291-293.	Guangxi	Chinese	Guangxi University of Traditional Chinese Medicine (广西中医药大学)	hospital	with funding	No	Alzheimer's disease	Bushenyizhi granale combined with Donepezil (Intervention)	Multicomponent interventions	16 Pharm+TCM	- Cognition at 3 months (MMSE)- Cognition at 3 months (ADAS-Cog)- ADL at 3 months()- Neuropsychiatric symptoms at 3 months (NPI)- 两组治疗前后血液流变学参数比较 at 3 months()- 两组治疗前后血脂指标比较 at 3 months()- 两组治�	Some concerns
Gu Wei 2014	Gu, W., Jin, X., Zhang, Y., Li, Z., & Kong, Y. (2014). Clinical observation on acupuncture treatment of Alzheimer’s disease. Chinese Acupuncture, 34(12), 1156-1160.	Tianjin	Chinese	Tianjin University of Traditional Chinese Medicine (天津中医药大学)	hospital	with funding	No	Alzheimer's disease	Medicine group (Intervention)	Pharmaceutical	1 Antidementia drugs	-Cognition at 4 months (MMSE) -Activities of daily living at 4 months (not reported) -Alzheimer disease assessment scale cognition at 4 months (ADAS-Cog) Digit Span at 4 months (DS)	Some concerns
Wang Tingyu 2014	Wang, Y., He, X., Deng, S., Chen, Z., & Guo, Q. (2014). Clinical effects of donepezil combined with rehabilitation training in the treatment of elderly dementia patients. International Journal of Medical and Health Guidance, 20(6), 835-837.	Guangdong	Chinese	Xinyong Hospital,Dongguan	hospital	with funding	No	Alzheimer's disease	Intervention group	Multicomponent interventions	14 Pharm+NPI		Some concerns
Chen Rongping 2014	Chen, R. (2014). Clinical observation of galantamine on the treatment of patients with vascular dementia. Northern Pharmacy, 11(8), 72-73.	Guangdong	Chinese	Zhanjiang Suixi County People's Hospital, Guangdong Province (广东省湛江市遂溪县人民医院)	hospital	with funding	No	Vascular dementia	Cerebrolysin + Galantamine (脑活素+加兰他敏)	Multicomponent interventions	19 Other multicomponents	-Cognition at the 12 weeks (MMSE)-Activities of Daily Living at the 12 weeks (ADL Barthel)	Some concerns
Wang Qinghai 2014	Wang, Q., Bai, J., & Li, B. (2014). Observation on the treatment of non-dementia vascular cognitive impairment with Qi-Shen-Huan-Wu capsules. Journal of Traditional Chinese Medicine, 42(5), 54-57.	Hebei	Chinese	Hebei Province Cangzhou Integrated Traditional Chinese and Western Medicine Hospital Rehabilitation Medicine Department (河北省沧州中西医结合医院康复医学科)	hospital	without funding	No	MCI	Qishen huanwu Capsule (芪参还五胶囊)(Intervention group)	TCM	11 Herbal medicine	- Cognition at 60 days (MMSE) - TCM Syndrome at 60 days - Comparison of changes in blood lipids before and after treatment between the two groups at 60 days - Comparison of hemorheology indexes between two groups of patients before and after treatment at	Some concerns
Hu Qikai 2014	Hu, Q., & Wang, C. (2014). Study on the functional improvement of Alzheimer’s disease patients through table tennis exercise combined with folic acid and vitamin B12 intervention. Journal of Wuhan Sports University, 48(8), 86-90.	Shanxi	Chinese	1. Shanxi University of Traditional Chinese Medicine Physical Education Department, Taiyuan, Shanxi; 2. Shanxi Medical University Medical Experiment Center, Taiyuan, Shanxi. (1. 山 西 中 医 学 院 体 育 部 ，山 西 太 原;2. 山 西 医 科 大 学 医 学 实 验 中 心 ，山 西 太 原)	non-hospital	without funding	No	Alzheimer's disease	Table Tennis + Folic acid and Vit B12 (intervention)	Multicomponent interventions	19 Other multicomponents	-Cognition at 1 year (MMSE) -Activities of Daily living at 1 year (ADL) -Efficacy rate of intervention at 1 year	Some concerns
Yin Qi 2014	Yin, Q., Xu, J., Lv, J., & Huang, Y. (2014). The effect of nimodipine combined with huperzine A on cognitive function in patients with vascular mild cognitive impairment. Western Medicine, 26(12), 1648-1649.	Hainan	Chinese	Hainan Provincial People's Hospital Health Care Center Area 1 (海南省人民医院保健中心一区)	hospital	with funding	No	MCI	Nimodipine combined with Huilasitan capsules (尼莫地平联合茴拉西坦胶囊) group	Pharmaceutical	17 multiple drugs	- Cognition at 3 months (MoCA) - Activities of daily living at 3 months (ADL)	Some concerns
Tang Nong 2014	Tang, N., Hu, Y., Wu, L., Wu, Y., Zhang, Q., He, Q., & Huang, Q. (2014). Clinical observation of 107 cases of vascular dementia treated with Yipulianfeijianju capsules. Chinese Journal of Traditional Medicine, 55(12), 1025-1028.	Guangxi	Chinese	Guangxi University of Chinese Medicine	hospital	without funding	No	Vascular dementia	Yifei Xuanfei Jiangzhuo Capsule	TCM	11 Herbal medicine	- Cognition at 2 months (HDS)-ADL at 2 months()-The serum level of superoxide dismutase (SOD)at 2 months()-The level of malondialdehyde (MDA)at 2 months()-The level of endothelin (ET)at 2 months()-The level of nitric oxide (NO)at 2 months	Some concerns
Li Mingqiu 2014	Li, M., Huang, H., Jiang, G., Mou, X., & Chen, Q. (2014). Comparison of the efficacy and safety of danshenone II A and vincamine in the treatment of vascular cognitive impairment. Chinese Journal of General Practice, 17(15), 1787-1790.	Hubei	Chinese	Jianghan Oilfield General Hospital Geriatrics Department （江汉油田总医院老年病科）	hospital	with funding	No	General/unspecified/mixed	Intravenous injection of Tanshinone combined with piracetam and ginkgo biloba ta	Multicomponent interventions	16 Pharm+TCM	- Cognition at 6 months (MoCA)- Activities of daily living at 6 months (ADL, not reported)- Neuropsychiatry at 6 months (NPI)	Some concerns
Zhao Li 2014	Zhao, L., & Chen, C. (2014). Study on the treatment of vascular cognitive impairment with butylphthalide. Chinese Journal of Drugs and Clinics, 14(7), 939-941.	Shanxi	Chinese	Shanxi Medical University Affiliated Taiyuan Central Hospital Neurology Department （山西医科大学附属太原市中心医院神经内科）	hospital	without funding	No	General/unspecified/mixed	Basic health support with Butylphthalide Soft Capsules (Intervention group)	Pharmaceutical	4 Other drugs	-Cognition at 90 days (MMSE)- BI at 90 days	Some concerns
Zhao Lei 2014	Zhao, L., & Yin, Y. (2014). Clinical observation on the treatment of elderly dementia with integrated traditional Chinese and Western medicine. Chinese Medical Innovation, 11(2), 103-104.	Shandong	Chinese	Yidu Central Hospital of Weifang City	hospital	with funding	No	Alzheimer's disease	Donepezil and Memantine and Traditional Chinese Medicine (Intervention group)	Multicomponent interventions	16 Pharm+TCM	- Comparison of clinical efficacy between two groups (8.4 years)	Some concerns
Liao Juan 2014	Liao, J. (2014). The impact of nursing intervention on dysphagia in elderly dementia patients. Medical Information, 34, 53-54.	Hunan	Chinese	Yuan Hunan, Geriatrics Department, Third Hospital of Changsha, Hunan.（湖南长沙第三医院老干科袁湖南 长沙）	hospital	with funding	No	General/unspecified/mixed	Routine Care &amp; Environmental Care &amp; Swallowing Function Training （常规护理&环境护理&吞咽功能训练）(Intervention group)	NPI	8 Comprehensive care interventions and multicomponent NPI	-Swallowing function at 3 months -Improvement of nutritional status at 3 months	Some concerns
Liu Jinhuan 2014	Liu, J., Chen, J., Tan, Z., Yang, Q., Lan, H., Zhao, Y., ... & Qiu, L. (2014). Preliminary analysis of the cognitive function of non-dementia vascular cognitive impairment patients treated with modified Dioscorea pills using 1H-MRS. Chinese Medical Journal, (39), 3075-3078.	Hubei	Chinese	Department of Radiology，Renmin Hospital of Wuhan University	hospital	without funding	No	MCI	Increase or decrease Dioscorea Pill （加减薯蓣丸中药） group	TCM	11 Herbal medicine	- Cognition at 16 weeks (MMSE) - Cognition at 16 weeks (CDR) - NAA／Cr ratio at 16 weeks	Some concerns
Bai Jing 2014	Bai, J., Han, L., Li, B., Sun, B., Ge, J., & Bai, J. (2014). Clinical study on the treatment of vascular cognitive dysfunction with head acupoint cluster puncture combined with cognitive rehabilitation training. Harbin Medicine, (1), 7-8.	Hebei	Chinese	The hospital of traditional Chinese medicine and Western medicine combined with Hebei province Cangzhou	hospital	without funding	No	General/unspecified/mixed	Piracetam + Scalp Acupuncture (Intervention group)	Multicomponent interventions	16 Pharm+TCM	- Cognition at 12 weeks (MMSE) - Cognition at 12 weeks (WMS)	Some concerns
Liang Jie 2014	Liang, J., & Liu, X. (2014). Efficacy and safety evaluation of Sodium valproate sustained-release tablets in treating aggressive behavior in dementia patients. Chinese Journal of Hospital Pharmacy, 34(10), 842-844.	Zhejiang	Chinese	Pinghu City First People's Hospital （平湖市第一人民医院）	hospital	with funding	No	General/unspecified/mixed	Sodium valproate (intervention)	Pharmaceutical	4 Other drugs	-the cognition at 12 weeks (MMSE)-the total score of NPI at 12 weeks()-the level of aggressive behavior under NPI at 12 weeks-the level of distress of caregivers under NPI at 12 weeks()-adverse reaction at 12 weeks(TESS)	Some concerns
Bai Jie 2014	Bai, J., Zhang, K., Xu, Y., Zhang, Y., & Wang, R. (2014). Efficacy of Gu Hong injection on non-dementia vascular cognitive impairment and its effect on lipoprotein-associated phospholipase A2. Chinese Journal of Hospital Pharmacy, 34(16), 1374-1378.	Heilongjiang	Chinese	Qiqihar Medical College First Affiliated Hospital (齐齐哈尔医学院第一附属医院)	hospital	without funding	No	MCI	Guhong Injection (Intervention)	Pharmaceutical	2 Psychotropic medications	- Cognition at 8 weeks (MoCA)- ERP-P300at 8 weeks()- Lp-PLA2 at 8 weeks	Some concerns
Fei Jianhui 2014	Fei, J., Ren, Y., Zhang, Q., & Chen, B. (2014). Clinical interventions for patients with diabetes complicated by Alzheimer’s disease. Chinese Journal of Modern Nursing, (19), 2343-2345.	Zhejiang	Chinese	Hangzhou Seventh People's Hospital Geriatric Psychiatry Department (Fei Jianhui, Chen Binhua), Nursing Department (Zhang Qiuping); Hangzhou Iron and Steel Group Employee Hospital Psychiatry Department (Ren Yingbin) [杭州市第七人民医院老年精神科(费建惠、陈斌华)，护理部(章秋萍); 杭州钢铁集团职工医院精神科(任颖斌)]	hospital	without funding	No	Alzheimer's disease	Care plan	NPI	8 Comprehensive care interventions and multicomponent NPI	-nursing satisfaction at 1 month)-postprandial blood glucose and fasting blood glucosev at 1 month	Some concerns
Wang Hui 2014	Wang, H., Li, J., & Yin, Y. (2014). Comparison of the efficacy of Huazhuo Yishen Decoction and piracetam in treating vascular dementia. Journal of Modern Integration of Chinese and Western Medicine, 23(25), 2774-2776.	Hebei	Chinese	Nandagang Hospital, Cangzhou City, Hebei Province	hospital	with funding	No	Vascular dementia	Hua Zhuo Yi Shen Soup （化浊益神汤）(Intervention group)	TCM	11 Herbal medicine	- Cognition at 3 months (MMSE)- ADL at 3 months()- Scale for the differentiation of syndromes of vascular dementia(SDSVD)at 3 months	Some concerns
Feng Chunyan 2014	Feng, C. (2014). Treatment of 60 cases of non-dementia vascular cognitive impairment with ginkgo biloba tablets combined with nimodipine. Henan Traditional Chinese Medicine, (2), 243-244.	Hebei	Chinese	Changli County People's Hospital (昌黎县人民医院)	hospital	with funding	No	General/unspecified/mixed	Nimodipine + Ginkgo leaves (intervention)	Multicomponent interventions	16 Pharm+TCM	-Cognition at 8 weeks (MoCA)- Plasma homocysteine at 8 weeks (Hcy)	Some concerns
Han Bing 2014	Han, B., Zhang, J., & Hua, H. (2014). A study on the combination of head acupuncture and computer-assisted training for cognitive impairment after cerebrovascular disease. Shaanxi Traditional Chinese Medicine, (3), 353-354.	Guangdong	Chinese	Shenzhen Ninth People's Hospital Rehabilitation Medicine Department (深圳市第九人民医院康复医学科)	hospital	with funding	No	General/unspecified/mixed	Head acupuncture CAT Group (头针CAT组)	Multicomponent interventions	18 TCM+NPI	-Cognition after 6 weeks (Loewenstein Occupational Therapy Cognitive Assessment, LOTCA，Including orientation, visual perception, spatial perception, motor application, visual-motor organization, cognitive operation, attention, and concentration (seven items). （包括定向、视 知 觉、空 间 知 觉、动 作 运 用、视 运 动 组 织、思维 操 作、注意力及专注力七项)	High
Shao Anlong 2014	Shao, A., Wang, X., Ma, J., Li, M., & Bi, D. (2014). Clinical study on the treatment of vascular cognitive impairment with oxiracetam combined with safflower yellow pigment. China Medical Guide, 12(19), 167-168.	Hebei	Chinese	Hebei Qinhuangdao Navy Nationality Road Rest Home (河北秦皇岛海军民族路干休所)	non-hospital	with funding	No	General/unspecified/mixed	Oxiracetam & safflower yellow pigment treatment (奥拉西坦 & 红花黄色素治疗) (Intervention group)	Multicomponent interventions	16 Pharm+TCM	- Cognition at 3 months (MoCA) - Comparison of clinical efficacy between two groups (3 months)	Some concerns
Li Aiping 2014	Li, A., & Sui, W. (2014). Efficacy observation of cytidine diphosphate choline combined with puerarin in the treatment of vascular dementia. Chinese Journal of Atherosclerosis, 22(10), 1053-1055.	Shandong	Chinese	Shandong Provincial Academy of Medical Sciences Affiliated Hospital Internal Medicine (山东省医学科学院附属医院内科)	hospital	with funding	No	Vascular dementia	Intravenous injection of Puerarin and Citicoline (Intervention)	Pharmaceutical	2 Psychotropic medications	- Cognition at 2 weeks (HDS)- Clinical efficacy at 2 weeks()- Clinical indicators improvement of the patients at 2 weeks	Some concerns
Cheng Yan 2012	Cheng, Y., Feng, W., Zhang, X., Shen, Y., Li, Q., Li, C., & Wu, W. (2012). A randomized controlled study on the effects of multi-domain cognitive training on elderly individuals with mild cognitive impairment in the community. Chinese Journal of Psychiatry, 45(4), 228-231.	Shanghai	Chinese	Tongji University Affiliated Tongji Hospital Psychosomatic Medicine Department (同济大学附届同济医院心身科)	non-hospital	without funding	No	MCI	Intensive cognitive intervention (Intervention)	NPI	5 Cognitive intervention	-the neuropsychological status at 12 weeks (RBANS) -the scores of Color Word Stroop Test (CWST)at 12 weeks(CWST) -the scores of visual reasoning test at 12 weeks() -the scores of Trail Making Test (TMT)A at 12 weeks	High
Meng Xinyong 2012	Meng, X., & Zhou, Z. (2012). Clinical study on the treatment of vascular dementia with ginkgo biloba tablets combined with piracetam tablets. China Physician Continuing Education Journal, 35(16), 46-47.	Zhejiang	Chinese	Zhejiang Province Shaoxing County Hutang Street Community Health Service Center (浙江省绍兴县湖塘街道社区卫生服务中心)	hospital	with funding	No	Vascular dementia	Ginkgo biloba leaves tablets combined with piracetam (Intervention)	Multicomponent interventions	16 Pharm+TCM	- ADL at 6 months)-Cognition at 6 months (MMSE)	Some concerns
Zhao Xianwei 2012	Zhao, X., Zhu, X., Du, Y., Luan, W., & Qi, W. (2012). The effect of community-based comprehensive rehabilitation intervention on vascular dementia. Chinese Journal of Physical Medicine and Rehabilitation, 34(7), 531-533.	Shandong	Chinese	Department of Internal Medicine, Orthopedic Rehabilitation Hospital, Laiwu City, Shandong Province (山东省莱芜市矫形康复医院内科)	hospital	with funding	No	Vascular dementia	Community-based integrated rehabilitation intervention (intervention)	NPI	8 Comprehensive care interventions and multicomponent NPI	- the level of cognition impairment at 3 months (HDS-R) - the cognition function at 3 months (MMSE) - ADL at 3 months (Barthel index) - the level of neurological function repairment at 3 months (Neurological function deficit score (NDS))	Some concerns
Rao Yu 2016	Rao, Y. (2016). Clinical study on the treatment of cognitive impairment after cerebral infarction in the elderly with oxiracetam capsules. Journal of North Sichuan Medical College, (05), 678–680.	Guangdong	Chinese	Huizhou Central People's Hospital Neurology Department (惠州市中心人民医院神经内科)	hospital	without funding	No	General/unspecified/mixed	Oxiracetam capsules with routine treatment.(Experimental group)	Pharmaceutical	4 Other drugs	- Cognition at 16 weeks (MoCA)- Cognition at 16 weeks (MMSE)- ADL (Barthel index)at 16 weeks	Some concerns
Gu Juan 2016	Gu, J., & Wu, Z. (2016). The effect of individualized exercise rehabilitation training on patients with vascular cognitive impairment. Traffic Medicine, (05), 494–495.	Jiangsu	Chinese	Nantong Ruici Hospital Neurology Department (南通瑞慈医院神经内科)	hospital	with funding	No	Vascular dementia	Regular medication with personalised physical rehabilitation (Intervention group	Multicomponent interventions	14 Pharm+NPI	-Cognition at 3 months (MoCA) -Activities Daily Living at 3 months (ADL)	Some concerns
Han Li 2016	Han, L., Li, P., Zhang, Z., & Tan, J. (2016). Observation on the efficacy of Xuefu Zhuyu capsules combined with Cerebrolysin in the treatment of vascular dementia. Modern Drugs and Clinical, (10), 1591–1594.	Hebei	Chinese	Department of Neurology, the Second People’s Hospital of Hengshui	hospital	with funding	No	Vascular dementia	Xuefu Zhuyu Capsules & Cattle Encephalon Glycoside (Intervention group)	Multicomponent interventions	16 Pharm+TCM	- Cognition at 4 weeks (MMSE)- NIHSS at 4 weeks()- ADL at 4 weeks()- Comparison of clinical efficacy between two groups (4 weeks)	Some concerns
Han Zili 2016	Han, Z. (2016). Clinical observation on the efficacy of ginkgo biloba tablets in the treatment of mild cognitive impairment. Practical Journal of Cardiopulmonary Vascular Disease, (01), 91–94.	Hubei	Chinese	Hebei Province Zhangjiakou City Huailai County Traditional Chinese Medicine Hospital (河北省张家口市怀来县中医医院)	hospital	with funding	No	MCI	Ginkgo biloba tablets银杏叶片(Intervention group)	TCM	11 Herbal medicine	- Cognition at 12 months (MMSE)	Some concerns
Lei Jun 2016	Lei, J., Deng, H., Zhang, P., & Yan, L. (2016). Clinical observation on the efficacy of oxiracetam in the treatment of cognitive impairment after cerebral infarction. China Prescription Drug, (05), 1–2.	Hebei	Chinese	Kailuan General Hospital	hospital	with funding	No	General/unspecified/mixed	Oxiracetam (Intervention group)	Pharmaceutical	4 Other drugs	-Cognition at 3 months (MMSE, MoCA) -Living standard at 3 months (ADL)	Some concerns
Chen Honglin 2016	Chen, H., & Guan, F. (2016). Study on the mechanism of Huanglian Jiedu Decoction in promoting pitavastatin treatment for Alzheimer’s disease. Journal of Hainan Medical College, (19), 2283–2286.	Heilongjiang	Chinese	Heilongjiang University of Traditional Chinese Medicine Affiliated First Hospital Acupuncture Department Four (黑龙江中医药大学附属第一医院针灸四科)	hospital	without funding	No	Alzheimer's disease	On the basis of pitavastatin treatment, administer Huanglian Jiedu Decoction (匹伐他汀治疗的基础上给予黄连解毒汤治疗)(Intervention group)	Multicomponent interventions	16 Pharm+TCM	-Changes in the levels of Aβ-1-42 protein in cerebrospinal fluid and phosphorylated Tau protein at 12 weeks()-Inflammatory factor levels at 12 weeks-Liver function and kidney function at 12 weeks	Some concerns
Chen Xiaojun 2016	Chen, X., Fang, J., Shang, Y., Ma, R., Fang, Z., Xuan, L., Wu, X., Bao, Y., & Chen, S. (2016). Acupuncture combined with western medicine for the treatment of mild cognitive impairment after stroke: A randomized controlled study. Chinese Acupuncture, (04), 337–341.	Zhejiang	Chinese	Zhejiang University of Traditional Chinese Medicine Affiliated Third Hospital; Zhejiang Provincial Hospital of Traditional Chinese Medicine; Hangzhou Traditional Chinese Medicine Hospital (浙江中医药大学附属第三医院; 浙江省中医院; 杭州市中医院)	hospital	with funding	No	MCI	Head acupuncture + body acupuncture + Western medicine (头针＋体针＋西药) group	Multicomponent interventions	16 Pharm+TCM	- Cognition at 8 weeks (MoCA) - Cognition at 8 weeks (MMSE) - Activities of daily living at 8 weeks (Barthel)	Some concerns
Zheng Ran 2016	Zheng, R., & Zou, Y. (2016). Research on the prevention and treatment of senile dementia using a combination of traditional Chinese and Western medicine. Modern Distance Education of Chinese Medicine, (16), 56–58.	Shandong	Chinese	Department of Integrated Medicine, the Affiliated Yantai Yuhuangding Hospital of Qingdao University	hospital	with funding	No	Alzheimer's disease	Xingzhi San combined with Anli Shen treatment group (醒智散联合安理申治疗组)(Intervention group)	Multicomponent interventions	16 Pharm+TCM	- Cognition at 12 weeks (MMSE, HDS) - ADL at 12 weeks() - Comparison of clinical efficacy between two groups (12 weeks)	Some concerns
Zheng Wei 2016	Zheng, W. (2016). The efficacy of rehabilitation interventions in elderly patients with vascular dementia. Journal of Cardiovascular Rehabilitation Medicine, (01), 25–28.	Hubei	Chinese	ＤｅｐａｒｔｍｅｎｔｏｆＥｍｅｒｇｅｎｃｙ，ＣｅｎｔｒａｌＨｏｓｐｉｔａｌｏｆＥｎｓｈｉＣｉｔy	hospital	with funding	No	Vascular dementia	Rehabilitation intervention (康复干预) group	NPI	5 Cognitive intervention	- Cognition at 1 year (MMSE) - Activities of daily living at 1 year (ADL)	Some concerns
Deng Shengzhuo 2016	Deng, S. (2016). Clinical efficacy of aripiprazole and olanzapine in treating psychiatric and behavioral symptoms in elderly dementia patients. China Min Kang Medicine, (17), 20–21, 54.	Hunan	Chinese	The Second Psychiatric Hospital of Hengyang City	hospital	with funding	No	General/unspecified/mixed	Aripiprazole (Intervention group)	Pharmaceutical	2 Psychotropic medications	- Cognition at 8 weeks (MMSE)- BEHAVE-AD at 8 weeks()- Comparison of clinical efficacy between two groups at 8 weeks	Some concerns
Deng Shengzhuo 2016	Deng, S. (2016). Clinical efficacy of donepezil combined with olanzapine in treating psychiatric and behavioral symptoms in elderly dementia patients. Contemporary Medicine,(36), 180–181.	Hunan	Chinese	Hunan Province Hengyang City Second Psychiatric Hospital (湖南省衡阳市第二精神病医院)	hospital	with funding	No	Alzheimer's disease	Olanzapine with Donepezil (Intervention group)	Pharmaceutical	17 multiple drugs	-Cognition at 30 days(MMSE) -Total effectiveness after treatment at 30 days	Some concerns
Zou Weihui 2016	Zou, W., Wu, M., & Huang, G. (2016). Observation on the efficacy of Tongxinluo combined with nimodipine and oxiracetam in treating vascular cognitive impairment. China Contemporary Medicine, (15), 78–80, 83.	Guangdong	Chinese	Quality Control of the Traditional Chinese Medicine Hospital in Longchuan County, Guangdong Province (广东省龙川县中医院质控)	hospital	with funding	No	General/unspecified/mixed	Tongxinluo Capsule combined with Nimodipine and Oxiracetam (Intervention group)	Multicomponent interventions	16 Pharm+TCM	- Cognition at 6 months (MMSE)- Activities of Daily Living at 6 months (Barthel Index)- Comparison of clinical efficacy between two groups (6 months).	Some concerns
Guoxin 2016	Guo, X. (2016). Observation on the clinical efficacy of donepezil hydrochloride in treating elderly dementia patients. China Min Kang Medicine, (01), 58–60.	Liaoning	Chinese	Shenyang Mental Health Center Geriatric Ward (沈阳市精神卫生中心老年病房)	hospital	with funding	No	Alzheimer's disease	Conventional treatment with Donepezil Hydrochloride Tablets (Intervention group)	Pharmaceutical	1 Antidementia drugs	- Cognition at 12 months (MMSE)(Ability of calculation and attention)- Cognition at 12 months (MMSE)(Ability of memory)-Cognition at 12 months (MMSE)(Ability of delayed memory)-Cognition at 12 months (MMSE)(Ability of languageCognition at 12 months	Some concerns
Guodongmei 2016	Guo, D. (2016). The impact of rehabilitation training on cognitive function, quality of life, and depression in elderly dementia patients. Qilu Nursing Journal, (01), 26–28.	Shandong	Chinese	Tai'an Central Hospital (泰安市中心医院)	hospital	with funding	No	Alzheimer's disease	Rehabilitation training (康复训练) group	NPI	5 Cognitive intervention	- Cognition at 3 months (MMSE)- Activities of daily living at 3 months (ADL)- CDT at 3 months()- 两组干预前后HAMD及NOSIE评分比较 at 3 months()- 两组干预前后SF－36评分比较 at 3 months	Some concerns
Dengxiaolan 2016	Deng, X., & Jiang, Y. (2016). The application of positive psychological intervention and family systems therapy in the care of patients with dementia. Chinese Journal of Modern Nursing, 22(27), 3906–3909.	Jiangsu	Chinese	Nanjing University Affiliated Gulou Hospital Geriatrics Department (南京大学附属鼓楼医院老年科)	hospital	with funding	No	Alzheimer's disease	Active Psychological Intervention Combined with Family System Therapy (积极心理干预联合家庭系统治疗) (Intervention group)	NPI	6 Psychosocial intervention	-Cognition at 4 weeks (MMSE) -Activities of daily living at 4 weeks (ADL; HAMD)	Some concerns
Zhao Huan 2016	Zhao, H., Yang, D., Guo, Q., Ning, J., Wang, Q., & Shi, M. (2016). Clinical research on the treatment of vascular dementia with Angelica Sinensis blood nourishing decoction based on the theory of “qi-blood-marrow unity.” Shaanxi Traditional Chinese Medicine, (10), 1314–1315, 1435.	Sichuan	Chinese	Chengdu University of Traditional Chinese Medicine Affiliated Hospital Neurology Department (成都中医药大学附属医院神经内科)	hospital	without funding	No	Vascular dementia	Angelicae sinensis decoction for supplementing blood (当归补血汤) (Intervention)	Multicomponent interventions	16 Pharm+TCM	- Cognition at 24 weeks (MoCA)- ADL at 24 weeks()- P300 Index at 24 weeks.	High
Zhao Xiaoya 2016	Zhao, X., Zhu, Q., Zhu, J., Gu, W., & Tang, X. (2016). Clinical effects of escitalopram combined with nimodipine and donepezil in treating vascular dementia complicated by depression. Journal of Practical Clinical Medicine, (21), 21–23, 30.	Jiangsu	Chinese	Yangzhou Wutaishan Hospital	hospital	with funding	No	Vascular dementia	Escitalopram Oxalate Tablets (草酸艾司西酞普兰片) group	Pharmaceutical	17 multiple drugs	- Cognition at 8 weeks (MMSE)- Activities of daily living at 8 weeks (ADL)-Hamilton depression scale at 8 weeks (HAMD)-selfrating depression scale at 8 weeks ( SDS)	High
Jia Bei 2016	Jia, B., Jin, X., Zhang, Z., Zheng, H., & Zhang, Y. (2016). Observation on the intervention effect of health promotion on cognitive function in patients with mild cognitive impairment after stroke. World Traditional Chinese Medicine, (01), 22–28.	Beijing	Chinese	Beijing University of Chinese Medicine (北京中医药大学)	hospital	without funding	No	General/unspecified/mixed	Health promotion and health education (Intervention group)	NPI	6 Psychosocial intervention	- Cognition at 180 days (MoCA)	Some concerns
He Daquan 2016	He, D., Qin, X., Zhao, D., Cai, L., Bai, J., & Wen, H. (2016). The treatment of vascular cognitive impairment with Anrisen combined with ginkgo biloba leaves. Journal of Changchun University of Traditional Chinese Medicine, (04), 765–767. https://doi.org/10.13463/j.cnki.cczyy.2016.04.037	Beijing	Chinese	Neurosurgery Department of Aerospace Center Hospital (航天中心医院神经内科)	hospital	with funding	No	Vascular dementia	Extract of Ginkgo Biloba Leaves Tablets with Donepezil Hydrochloride (Group C)	Multicomponent interventions	16 Pharm+TCM	-Cognition at 12 weeks (MMSE)- Cognition at 12 weeks (MoCA)- Cognition at 12 weeks (WMS)- ADL at 12 weeks	Some concerns
Xu Xinyue 2016	Xu, X. (2016). The impact of hope theory and rational-emotive therapy on early Alzheimer's disease patients. Chinese Journal of Modern Nursing, (22), 3197–3200.	Heilongjiang	Chinese	Ｓｅｃｏｎｄ Ｗａｒｄ， Ｄｅｐａｒｔｍｅｎｔ ｏｆ Ｎｅｕｒｏｌｏｇｙ， ｔｈｅ Ｆｉｒｓｔ Ａｆｆｉｌｉａｔｅｄ Ｈｏｓｐｉｔａｌ ｏｆ Ｈａｒｂｉｎ Ｍｅｄｉｃａｌ Ｕｎｉｖｅｒｓｉｔｙ	hospital	without funding	No	Alzheimer's disease	Integrating Hope Theory with Rational Emotive Therapy (联合希望理论与理性情绪疗法) group	NPI	6 Psychosocial intervention	- Cognition at 8 weeks (MMSE) - Score of anxiety at 8 weeks (SAS) - Score of depression at 8 weeks (SDS) - Score of Herth Hope Index at 8 weeks (HHI)	Some concerns
Zhan Xiuling 2016	Zhan, X., Fan, G., Han, B., Wang, Z., Liu, W., & Jiao, C. (2016). Clinical study on the treatment of vascular dementia in elderly patients with kidney deficiency and phlegm-dampness using the formula "Gunaoyizhi Decoction" combined with donepezil. Journal of Modern Traditional Chinese and Western Medicine, (27), 3012–3014. https://doi.org/10.13463/j.cnki.xdjh.2016-27-018	Hebei	Chinese	Bethune International Peace Hospital (白求恩国际和平医院)	hospital	with funding	No	Vascular dementia	Gunaoyizhi soup (固脑益智汤) + Donepezil (Intervention group)	Multicomponent interventions	16 Pharm+TCM	- Cognition at 12 weeks (MMSE, HDS) - ADL at 12 weeks (ADL) - Comparison of clinical efficacy between two groups (12 weeks).	Some concerns
Hu Yueqiang 2016	Hu, Y., Tang, N., Wu, L., Ling, J., Tan, K., Liang, N., & Lu, C. (2016). Comprehensive traditional Chinese medicine treatment plan for vascular dementia. Chinese Journal of Gerontology, (17), 4287–4289. https://doi.org/10.13463/j.cnki.zlxz.2016-17-077	Guangxi	Chinese	The First Affiliated Hospital of Guangxi University of Traditional Chinese Medicine	hospital	without funding	No	Vascular dementia	中药汤剂辨证治疗 (Intervention group)	Multicomponent interventions	18 TCM+NPI	- HDS at 2 months, - ADL at 2 months, - Comparison of clinical efficacy between two groups (2 months).	Some concerns
Xiao Jun 2016	Xiao, J., Tan, S., Yun, X., & Yi, G. (2016). Comparative study of the effects of memantine hydrochloride combined with carbamazepine versus carbamazepine monotherapy on the activities of daily living in Alzheimer's disease patients. Chinese Journal of Medical Science, (19), 23–27. https://doi.org/10.13463/j.cnki.gykx.2016-19-008	Sichuan	Chinese	Department of Neurology, Sichuan Acdemy of Medical Sciences	hospital	with funding	No	Alzheimer's disease	Rivastigmine combination group (Intervention group)	Pharmaceutical	1 Antidementia drugs	-Cognition at 24 weeks (MMSE, ADAS-cog) -Activity of daily living at 24 weeks (ADL, IADL, PADL) -Outcome for Alzheimer's disease at 24 weeks (ROSA) -Caregiver burden at 24 weeks (ZBI)	High
Xiao Guihong 2016	Xiao, G. (2016). A study on the effects of donepezil in the treatment of elderly patients with vascular dementia. Electronic Journal of Integrated Traditional Chinese and Western Medicine for Cardiovascular Diseases, (18), 61–62. https://doi.org/10.16282/j.cnki.cn11-9336/r.2016.18.046	Jiangsu	Chinese	Department of Internal Medicine, Xuzhou Rehabilitation Hospital, Jiangsu Province	hospital	with funding	No	Vascular dementia	Donepezil (Intervention group)	Pharmaceutical	1 Antidementia drugs	-Cognition at 12 weeks (MMSE) -CDR at 12 weeks() -ADL at 12 weeks() -Comparison of clinical efficacy between two groups at 12 weeks	Some concerns
Wen Gongling 2016	Wen, G. (2016). Clinical analysis of Tianzhi Granules in the treatment of vascular dementia with liver yang hyperactivity type. Chinese Journal of Practical Neurological Diseases, (09), 117–118. https://doi.org/10.13463/j.cnki.hnsj.2016-09-077	Henan	Chinese	Nanyang Central Hospital Neurology Department, Henan Province (河南省南阳市中心医院神经内科)	hospital	with funding	No	Vascular dementia	Tianzhi Keli (天智颗粒) (Intervention group)	TCM	11 Herbal medicine	- Cognition at 3 months (MMSE) - BDS at 3 months() - Comparison of clinical efficacy between two groups (3 months)	Some concerns
Luo Wangsheng 2016	Luo, W., & Li, J. (2016). Clinical efficacy and mechanism of action of Naoluotong Granules in treating vascular cognitive impairment combined with insomnia. Chinese Medicine Information, (03), 119–122. https://doi.org/10.13463/j.cnki.zyxn.2016-03-039	Hubei	Chinese	Hubei Province Wuhan City Xinzhou District People's Hospital (湖北省武汉市新州区人民医院)	hospital	with funding	No	General/unspecified/mixed	Cerebral Collateral Granule (Intervention)	TCM	11 Herbal medicine	- Cognition at 12 weeks (ADAS-cog)- Activities of daily living at 12 weeks (ADL)- Blessed behavior scale (blessed)at 12 weeks()- Sleep Quality Scale (PSQI)at 12 weeks()- 两组治疗前后血糖、血脂情况 at 12 weeks()- 两组治疗前后血液流变	Some concerns
Wang Shuxin 2016	Wang, S., Zhang, B., Liao, M., Zhuang, X., Xu, Z., Huang, Y., & Zhuang, L. (2016). Auricular acupuncture combined with body acupuncture for the treatment of non-dementia vascular cognitive impairment: A randomized controlled trial. Chinese Acupuncture, (06), 571–576. https://doi.org/10.13703/j.0255-2930.2016.06.004	Guangdong	Chinese	Guangzhou University of Traditional Chinese Medicine First Affiliated Hospital Acupuncture Department (广州中医药大学第一附属医院针灸科)	hospital	without funding	No	MCI	Auricular acupuncture combined with acupuncture (Intervention)	TCM	12 Acupuncture and Massage(Tuina)	- Cognition at 4 weeks (MoCA) - ADL at 4 weeks (FAQ)	Some concerns
Wang Dongzhi 2016	Wang, D. (2016). Efficacy and safety of dibenzylbutyric acid combined with olanzapine in the treatment of mild vascular cognitive impairment. China Medicine Herald, (29), 52–55. https://doi.org/10.13463/j.cnki.yycy.2016-29-013	Hebei	Chinese	Hebei Province Hengshui City Second People's Hospital Neurology Department (河北省衡水市第二人民医院神经内科)	hospital	without funding	No	General/unspecified/mixed	Butylphthalide & Oxiracetam (Intervention group)	Pharmaceutical	4 Other drugs	- Cognition at 12 weeks (MMSE, MoCA)- ADL at 12 weeks)-Comparison of clinical efficacy between two groups (12 weeks).	Some concerns
Wang Enshi 2016	Wang, E., Sun, A., Ma, W., Guan, Y., Teng, H., & Wang, D. (2016). Application effects of the Orem self-care model in patients with Alzheimer's disease. Chinese Journal of Modern Nursing, (17), 2458–2461.	Heilongjiang	Chinese	Harbin Medical University First Affiliated Hospital Neurology Department (哈尔滨医科大学附属第一医院神经内科)	hospital	with funding	No	Alzheimer's disease	Orem self-care nursing mode (Intervention)	NPI	8 Comprehensive care interventions and multicomponent NPI	- Cognition at 3 months (MMSE)- Activities of daily living at 3 months (ADL, not reported)- Quality of life at 3 months (DQOL)- Complications possibility at 3 months	Some concerns
Wang Xiaodan 2016	Wang, X., Yang, X., & Li, H. (2016). Discussion on the application of art therapy in Alzheimer's disease. Contemporary Nurse (Early Issue), (11), 26–27. https://doi.org/10.13463/j.cnki.ddzt.2016-11-013	Shaanxi	Chinese	Shaanxi Provincial People's Hospital West Campus Second Ward (陕西省人民医院西院二病区)	hospital	with funding	No	Alzheimer's disease	Art therapy and intelligence training (Intervention)	NPI	8 Comprehensive care interventions and multicomponent NPI	- Clinical effectiveness at 6	High
Teng Xiuhan 2016	Teng, X., & Yu, L. (2016). The effects of functional rehabilitation training combined with donepezil hydrochloride on neurological function and rehabilitation in patients with mild to moderate Parkinson's disease dementia. Chinese Journal of Practical Neurological Diseases, (19), 3–5. https://doi.org/10.13463/j.cnki.hnsj.2016-19-002	Jilin	Chinese	ＤｅｐａｒｔｍｅｎｔｏｆＮｅｕｒｏｌｏｇｙ，ｔｈｅＴｈｉｒｄＰｅｏｐｌｅ＇ｓＨｏｓｐｉｔａｌｏｆＤａｌｉａｎ	hospital	with funding	No	General/unspecified/mixed	Cognitive rehabilitation training (Intervention group)	Multicomponent interventions	14 Pharm+NPI	- Cognitions at 3 months (MoCA)- Spirit, behaviour and mood score at 3 months- Activities Daily Living at 3 months (ADL)- Exercise test score at 3 months- Comparison of clinical efficacy between control group and observation group at 3 months	Some concerns
Jiang Qian 2016	Jiang, Q. (2016). Clinical efficacy and safety analysis of dibenzylbutyric acid injection in the treatment of vascular dementia. China Contemporary Medicine, (26), 127–129. https://doi.org/10.13463/j.cnki.zgud.2016-26-040	Jiangxi	Chinese	Emergency Department of Yichun People's Hospital, Jiangxi Province (江西省宜春市人民医院急诊科)	hospital	with funding	No	Vascular dementia	NBP injection treatment and Oxiracetam (Intervention group)	Pharmaceutical	4 Other drugs	- Cognition at 4 weeks (MMSE) - ADL at 4 weeks)-Comparison of clinical efficacy between two groups (4 weeks)	Some concerns
Duan Li 2016	Duan, L., & Ding, S. (2016). The effect of TMS on plasma CRP and Fib levels in patients with vascular cognitive impairment after cerebral infarction. Chinese Journal of Practical Medicine, (11), 41–42. https://doi.org/10.14163/j.cnki.11-5547/r.2016.11.025	Inner Mongolia	Chinese	Inner Mongolia Bayannur City Hospital Neurology Department II (内蒙古巴彦淖尔市医院神经内二科)	hospital	with funding	No	Vascular dementia	Intravenous drip + TMS (Intervention)	Multicomponent interventions	18 TCM+NPI	- Cognition at 2 weeks (MoCA)- Cognition at 2 weeks (ADAS-Cog)- The level of Plasma C Reactive Protein (CRP)at 2 weeks (Immunoturbidimetry 免疫比浊法)- The level of Fibrinogen (Fib)at 2 weeks (Coagulation method 凝固法)	Some concerns
Yang Wenhao 2016	Yang, W., Liu, F., & Shu, H. (2016). Observational study on the efficacy of acupuncture combined with Western medicine versus Western medicine alone in the treatment of mild to moderate vascular dementia. Journal of Modern Traditional Chinese and Western Medicine, (30), 3359–3362. https://doi.org/10.13463/j.cnki.xdjh.2016-30-020	Hubei	Chinese	Hubei University of Medicine Affiliated People's Hospital (湖北医药学院附属人民医院)	hospital	with funding	No	Vascular dementia	Acupuncture + Nicergoline Tablets (乐喜林) (Intervention group)	Multicomponent interventions	16 Pharm+TCM	-ADL at 12 weeks()-cognition at 12 weeks(ADAs()- cog)	Some concerns
Liang Disai 2016	Liang, D. (2016). Analysis of clinical efficacy and related influencing factors of traditional Chinese medicine syndrome differentiation combined with music therapy in the treatment of Alzheimer's disease. Hebei Journal of Traditional Chinese Medicine, (07), 981–984.	Guangdong	Chinese	Guangdong Second Provincial Hospital Neurology Department (广东省第二中医院神经内科)	hospital	with funding	No	Alzheimer's disease	Music Therapy and TCM syndrome differentiation (Intervention group)	Multicomponent interventions	18 TCM+NPI	- ADL at 12 weeks)-ADAs()-Cog at 12 weeks	Some concerns
Du Shuangxia 2016	Du, S., Zhang, X., Zu, M., Wang, Y., & Yan, X. (2016). The efficacy of donepezil combined with hyperbaric oxygen therapy in elderly patients with vascular dementia and its effect on plasma Hcy levels. Hainan Medical Journal, (23), 3817–3819. https://doi.org/10.13463/j.cnki.hain.2016-23-010.	Hebei	Chinese	The Frist Department of Neurology, the Second Central Hospital of Baoding	hospital	without funding	No	Vascular dementia	Butylphthalide + Hyperbaric Oxygen Therapy (Intervention group)	NPI	10 Hyperbaric oxygen therapy (HBOT)	- Cognition at 3 months (MMSE)- Barthel index at 3 months(ADL)- Comparison of clinical efficacy between two groups (3 months)	Some concerns
Li Xiuxia 2016	Li, X., Lu, S., An, Y., Wang, D., Zhang, J., Li, X., ... & Zhang, W. (2016). Attention training for patients with vascular cognitive impairment due to cerebral infarction. Journal of Nursing Science, (11), 8–10. https://doi.org/10.13463/j.cnki.hlxz.2016-11-003	Hebei	Chinese	North China University of Science and Technology Affiliated Hospital (Neurology Department, Laboratory Department, Pharmacy Department) (华北理工大学附属医院 (神经内科, 检验科, 药剂科)	hospital	with funding	No	General/unspecified/mixed	With attention training and family-assisted training (Experimental group)	NPI	5 Cognitive intervention	- Cognition at 15 days (MoCA)- 两组认知康复训练效果比较 at 15 days	Some concerns
Zhu Liming 2016	Zhu, L. (2016). Clinical study on the use of Yindan Xinnaotong soft capsules combined with Huolacitan in the treatment of mild cognitive impairment with phlegm-stasis obstructing syndrome in the elderly. Chinese Journal of Clinical Medicine, (23), 12–15. https://doi.org/10.13463/j.cnki.zyly.2016-23-004	Henan	Chinese	Henan University Affiliated Zhengzhou Yihe Hospital (河南大学附属郑州颐和医院)	hospital	with funding	No	MCI	Yindang Xinnaotong capsule combined with aniracetam tablet (Intervention)	Multicomponent interventions	16 Pharm+TCM	- Cognition at 3 months (MMSE) - ADL at 3 months	Some concerns
Zhang Shuying 2016	Zhang, S. (2016). The effects of health education and psychological intervention on anxiety and depression in elderly dementia patients. Chinese Journal of Practical Neurological Diseases, (15), 137–139. https://doi.org/10.13463/j.cnki.hnsj.2016-15-089	Beijing	Chinese	Beijing General Political Department Huangsi Second Rest Home Outpatient Department (北京总政黄寺第二干休所门诊部)	hospital	with funding	No	Alzheimer's disease	Systematic health education and psychological intervention (系统的健康教育及心理干预)(Intervention group)	NPI	8 Comprehensive care interventions and multicomponent NPI	-Cognition after treatment (MMSE) -Activities of daily living after treatment (ADL)	Some concerns
Zhang Zhihui 2016	Zhang, Z., Jia, Z., An, J., & Sun, Y. (2016). Clinical study on the treatment of cognitive impairment in the elderly with Tongxinluo capsules. Journal of Difficult and Complicated Cases, (12), 1275–1278.	Hebei	Chinese		hospital	without funding	No	MCI	Tongxiniuo (Intervention group)	TCM	11 Herbal medicine	- Cognition at 3 months (MMSE)- ADL at 3 months)-Comparison of clinical efficacy between two groups at 3 months.	Some concerns
Zhang Jianxun 2016	Zhang, J., Ren, X., Wen, S., Xu, D., Gao, X., & Wang, J. (2016). The effects of folic acid combined with vitamin B12 on plasma Hcy levels in patients with vascular cognitive impairment. Shanghai Journal of Medicine, (05), 26–30. https://doi.org/10.13463/j.cnki.syi.y.2016-05-009	Jiangxi	Chinese	Jiujiang First People's Hospital Neurology Department, Jiangxi Province (江西省九江市第一人民医院神经内科)	hospital	without funding	No	General/unspecified/mixed	Folic acid combined with VitB12	Supplements & other nutrition intervention	20 Supplements & other nutrition intervention	- Cognition at 4 weeks (MMSE, MoCA) - ADL at 4 weeks, - NPI at 4 weeks	Some concerns
Jiang Lei 2016	Jiang, L., Qiu, H., Pan, D., Liu, Q., & Wang, X. (2016). Clinical observation of modified Huanglian Wenzhantang combined with acupuncture in the treatment of post-stroke mild cognitive impairment. Chinese Journal of Emergency Traditional Chinese Medicine, (01), 165–167. https://doi.org/10.13463/j.cnki.zyjz.2016-01-058	Hubei	Chinese	Hubei Province Wuhan City Traditional Chinese Medicine Hospital (湖北省武汉市中医医院)	hospital	with funding	No	Vascular dementia	黄连温胆汤 & 针刺治疗 (Intervention group)	Multicomponent interventions	16 Pharm+TCM	- Cognition at 2 months (MoCA,MMSE) - ADL at 2 months	Some concerns
Qiao Yu 2016	Qiao, Y. (2016). Clinical efficacy of oxiracetam combined with hyperbaric oxygen therapy in patients with vascular dementia. Chinese Journal of Pharmaceutical Economics, (06), 46–48. https://doi.org/10.13463/j.cnki.zywa.2016-06-014	Liaoning	Chinese		hospital	with funding	Dyad	Vascular dementia	Intervention group	Multicomponent interventions	14 Pharm+NPI	- Cognition at 1 month (MMSE)- Living ability at 1 month (ADL)	Some concerns
Tang Dongxiang 2016	Tang, D., Li, S., & Gao, Q. (2016). The impact of home care intervention on patients with community-acquired multi-infarct dementia. General Nursing, (18), 1898–1900. https://doi.org/10.13463/j.cnki.jths.2016-18-028	Guangdong	Chinese	Longhua New District Central Hospital Xintian Community Health Center, Shenzhen City, Guangdong Province (广东省深圳市龙华新区中心医院新田社康中心)	non-hospital	with funding	Yes	General/unspecified/mixed	综合家庭护理干预 (Intervention group)	NPI	8 Comprehensive care interventions and multicomponent NPI	- Hachinski at 1 year(缺血量表)- Cognition at 1 year(HDS-R)- ADL at 1 year	Some concerns
Zhou Shasha 2016	Zhou, S. (2016). Observation of the effects of donepezil hydrochloride combined with hyperbaric oxygen therapy on post-stroke vascular cognitive impairment. Chinese Journal of Practical Neurological Diseases, (19), 63–64. https://doi.org/10.13463/j.cnki.hnsj.2016-19-037	Henan	Chinese	Department of Neurology, Central Hospital of Zhumadian City, Henan (河南驻马店市中心医院神经内一科)	hospital	with funding	No	General/unspecified/mixed	Hyperbaric oxygen therapy combined with Donepezil (Intervention)	Multicomponent interventions	14 Pharm+NPI	- Cognition at 8 weeks (MoCA)- Activities of daily living at 8 weeks (MBI)- P300 at 8 weeks	Some concerns
Zhou Cheng 2016	Zhou, C. (2016). Observation of the therapeutic effect of magnesium valproate sustained-release tablets combined with olanzapine in patients with Alzheimer’s disease. Medical Theory and Practice, (10), 1307–1308. https://doi.org/10.19381/j.issn.1001-7585.2016.10.023	Hubei	Chinese	Hubei Province Xiaogan City Central Hospital Neurology Department (湖北省孝感市中心医院神经内科)	hospital	with funding		Alzheimer's disease	Sodium Valproate Sustained-release Tablets combined with Olanzapine tablets (In	Pharmaceutical	4 Other drugs	- Cognition at 6 weeks (MMSE;, ADAS-Cog)- Clinical efficacy at 6 weeks()- Adverse effect at 6 weeks	Some concerns
Ji Zhi 2016	Ji, Z., Fan, X., & He, Y. (2016). Study on the effects of diphenylpyraline combined with oxiracetam on neurological function, cognitive function, and quality of life in patients with post-stroke cognitive impairment. Journal of Practical Cardiovascular and Cerebrovascular Diseases, (05), 43–46. https://doi.org/10.13463/j.cnki.syxl.2016-05-011	Shaanxi	Chinese	Xi'an Medical University Second Affiliated Hospital Neurology Department (西安医学院第二附属医院神经内科)	hospital	with funding	No	General/unspecified/mixed	丁苯酞软胶囊 group	Pharmaceutical	4 Other drugs	- Cognition at 3 months (MoCA)- Activities of daily living at 3 months (ADL)- NIHSS at 3 months()-mRS at 3 months	Some concerns
Si Youfeng 2016	Si, Y. (2016). The impact of oxiracetam combined with cognitive training on the prognosis quality of patients with post-stroke cognitive dysfunction. Chinese Journal of Practical Neurological Diseases, (09), 21–23. https://doi.org/10.13463/j.cnki.hnsj.2016-09-011	Shandong	Chinese	Shandong Province Feicheng Mining Center Hospital Neurology Department (山东省肥城矿业中心医院神经内科)	hospital	with funding	No	General/unspecified/mixed	奥拉西坦联合认知训练 (Intervention)	Multicomponent interventions	14 Pharm+NPI	- Cognition at 12 weeks (MoCA) - ADL at 12 weeks (BI)	Some concerns
Zhuo Jianming 2016	Zhuo, J., Wan, Z., & Lu, L. (2016). Observation of the effects of diphenylpyraline combined with Yangxue Qingnao granules on cognitive dysfunction after stroke. Chinese Rural Medicine, (09), 32–33. https://doi.org/10.19542/j.cnki.1006-5180.2016.09.019	Zhejiang	Chinese	Zhejiang Yueqing Second People's Hospital Neurology Department (浙江乐清市第二人民医院神经内科)	hospital	with funding	No	General/unspecified/mixed	养血清脑颗粒 group	Multicomponent interventions	16 Pharm+TCM	- Cognition at 4 weeks (MMSE, MoCA)	Some concerns
Liu Yuhua 2016	Liu, Y. (2016). Application and effect evaluation of clinical nursing pathways in the care of patients with vascular dementia. Everyone's Health (Academic Edition), (07), 155–156. https://doi.org/10.13463/j.cnki.jkxs.2016-07-201	Hunan	Chinese	Zhongnan University Xiangya Second Hospital, Ward 14 (中南大学湘雅二医院十四病室)	hospital	with funding	No	Vascular dementia	对照组的治疗及护理基础上加用临床护理路径(Intervention group)	NPI	8 Comprehensive care interventions and multicomponent NPI	-Cognitions at 46 days (MMSE) -Activities at daily living at 46 days (ADL)	Some concerns
Liu Suhua 2016	Liu, S. (2016). Observation on the therapeutic effect of medication intervention combined with exercise rehabilitation in vascular dementia. Chinese Continuing Medical Education, (24), 174–175.	Henan	Chinese	Henan Province Pingdingshan City Zheng County People's Hospital Neurology Department (河南省平顶山市郑县人民医院神经内科)	hospital	with funding	No	Vascular dementia	Oral oxiracetam combined with rehabilitation exercise (Intervention)	Multicomponent interventions	14 Pharm+NPI	- Intelligence at 30 days()- Activities of daily living at 30 days (ADL, not reported)	Some concerns
Liu Sen 2016	Liu, S., Hu, J., & Cui, B. (2016). Intravenous infusion of danshen injection in the auxiliary treatment of 56 cases of vascular dementia after cerebral infarction. Shandong Medical Journal, (23), 95–96. https://doi.org/10.13463/j.cnki.sdyy.2016-23-033	Henan	Chinese	Henan University Huaihe Hospital (河南大学淮河医院)	hospital	with funding	No	Vascular dementia	丹参注射液 (Intervention)	TCM	11 Herbal medicine	- Cognition at 4 weeks (MMSE)- TG (两组治疗前后血脂、血浆 Hcy 水平比较)at 4 weeks- HDL (两组治疗前后血脂、血浆 Hcy 水平比较)at 4 weeks- LDL (两组治疗前后血脂、血浆 Hcy 水平比较)at 4 weeks- Hey (两组治疗 - TG (Comparison of blood lipid and plasma Hcy levels before and after treatment in two groups) at 4 weeks - HDL (Comparison of blood lipid and plasma Hcy levels before and after treatment in two groups) at 4 weeks - LDL (Comparison of blood lip…	High
Liu Min 2016	Liu, M., & Sun, H. (2016). Clinical efficacy of oxiracetam combined with diphenylpyraline soft capsules in treating patients with vascular dementia. China Drug Economics, (06), 78–79. https://doi.org/10.13463/j.cnki.zywa.2016-06-029	Jilin	Chinese		hospital	without funding	No	Vascular dementia	Oxiracetam combined with butylphthalide soft capsules (Intervention)	Pharmaceutical	4 Other drugs	-cognition at 3 weeks(MMSE)-ADL at 3 weeks (not reported)-Hasegawa Dementia Scale at 3 weeks (HDS)	Some concerns
Liu Yin 2016	Liu, Y., Xiang, K., & Sun, L. (2016). Clinical efficacy evaluation of a traditional Chinese medicine comprehensive treatment plan for mild cognitive impairment based on the heart-kidney theory. China Modern Distance Education in Traditional Chinese Medicine, (07), 59–61. https://doi.org/10.13463/j.cnki.zzyy.2016-07-031	Jilin	Chinese	The First Clinical Hospital of Jilin Province Academy of Traditional Chinese Medicine, Changchun 130021, China	hospital	without funding	No	MCI	Chinese medicine decoction and two or more than two kinds of TCM therapy (treatm	TCM	13 Herbal medicine + Acupuncture	-Cognition at 12 weeks (ADAS- Cog, MMSE) -Traditional Chinese medicine syndrome score at 12 weeks (TCM syndrome score) -Activities of daily living at 12 weeks (ADL)	High
Fu Meihua 2016	Fu, M., Xiao, Z., Zhong, Y., & Wang, X. (2016). The impact of music therapy on sleep and quality of life in patients with Alzheimer's disease. Journal of Qiqihar Medical College, (06), 711–713. https://doi.org/10.13463/j.cnki.qqhb.2016-06-005	Guangdong	Chinese	Mental Hospital of Guangzhou Civil Administration	hospital	with funding	No	Alzheimer's disease	General Drugs Treatment Combined with Music Therapy (Intervention group)	Multicomponent interventions	14 Pharm+NPI	- Pittsburgh Sleep Quality Index (PSQI)at 4 weeks. - Brief Psychiatric Rating Scale at 4 weeks (BPRS) - World Health Organization Quality of Life-brief (WHOQOL-BＲEF)at 4 weeks	Some concerns
Fu Xiaoxue 2016	Fu, X., Xu, B., Wang, X., & Yin, L. (2016). Observation of the efficacy of idebenone combined with nimodipine in treating cognitive dysfunction after cerebral infarction. Journal of Difficult and Complicated Cases, (02), 119–122.	Hainan	Chinese	Hainan Provincial Border Defense General Hospital Internal Medicine (海南省边防总队医院内科)	hospital	with funding	No	Vascular dementia	Idebenone combined with Nimodipine (Intervention)	Pharmaceutical	17 multiple drugs	- Cognition at 3 months (MMSE); Activities of daily living at 3 months (Barthel Index)	Some concerns
Zhai Cuiqiu 2018	Zhai, C., Chen, W., Huang, R., Chen, H., Lin, Q., Zheng, D., & Wu, Q. (2018). Study on the intervention effects of an internet-based new intervention model for patients with Alzheimer's disease. Nurse Education Journal, (07), 579–582. https://doi.org/10.16821/j.cnki.hsjx.2018.07.002	Guangdong	Chinese	Jinan University First Affiliated Hospital, Jinan University School of Nursing (暨南大学附属第一医院, 暨南大学护理学院)	hospital	without funding	No	Alzheimer's disease	internet based care services (Intervention)	NPI	8 Comprehensive care interventions and multicomponent NPI	-cognition at 12 months (MMSE) -basic living ability at 12 months (BADL)	High
Chu Quanhong 2018	Chu, Q. (2018). The effects of sodium choline and electromyographic biofeedback on MMSE scores and daily living abilities in patients with vascular dementia. China Practical Medicine, (25), 7–9. https://doi.org/10.14163/j.cnki.11-5547/r.2018.25.004	Hubei	Chinese	Yunmeng County People's Hospital Neurology Department (云梦县人民医院神经内科)	hospital	with funding	No	Vascular dementia	Routine treatment&Citicoline Sodium combined with electromyographic biofeedback(	Multicomponent interventions	14 Pharm+NPI	-Cognition at 6 months (MMSE)	Some concerns
Chen Juanyan 2018	Chen, J., Song, S., Xu, D., Xu, Q., & Li, H. (2018). Effects of fasudil combined with rosuvastatin on cognitive function, C-reactive protein, and oxidative stress in patients with vascular dementia. Chinese Journal of Clinical Pharmacology and Therapeutics, (10), 1153–1158.	Zhejiang	Chinese	Zhejiang University School of Medicine Affiliated Second Hospital Neurology Department; Dongyang People's Hospital Neurology Department (浙江大学医学院附属第二医院神经内科; 东阳市人民医院神经内科)	hospital	with funding	No	Vascular dementia	Fasudil combined with Rosuvastatin (Intervention)	Pharmaceutical	4 Other drugs	- Cognition at 1 month (MMSE;, MoCA)- Activities of daily living at 1 month (ADL, not reported)- C-反应蛋白与氧化应激水平比较 at 1 month - 血脂水平比较 at 1 month -reactive protein and oxidative stress levels comparison at 1 month - blood lipid levels comparison at 1 month	Some concerns
Shen Jiangen 2018	Shen, J., Lin, Y., Fei, Y., Pu, Z., & Wu, Q. (2018). Long-term efficacy of donepezil combined with quetiapine in treating behavioral and psychological symptoms of Alzheimer’s disease. Medical Review, (10), 1206–1209. https://doi.org/10.13463/j.cnki.yydb.2018-10-016	Zhejiang	Chinese	Zhejiang Province Jiaxing City Kangci Hospital Geriatrics Department (浙江省嘉兴市康慈医院老年科)	hospital	without funding	No	Alzheimer's disease	Quetiapine combined with Dopenzil (Intervention)	Pharmaceutical	17 multiple drugs	- Cognition at 52 weeks (MMSE)- ADL at 52 weeks ()- Psychiatric symptoms at 52 weeks (NPI;, BPRS)	High
Cao Bingqing 2018	Cao, B. (2018). Clinical efficacy of Naoxueshu oral liquid combined with donepezil and nimodipine in the treatment of vascular dementia. Journal of Integrated Chinese and Western Medicine on Cardiovascular Diseases, 15(16).	Shaanxi	Chinese	Shaanxi Provincial People's Hospital (陕西省人民医院)	hospital	without funding	No	Vascular dementia	Naoxueshu Koufuye combined with donepezil and nimodipine (Intervention)	Multicomponent interventions	16 Pharm+TCM	- Cognition at 12 weeks (MMSE) - Activities of daily living at 12 weeks (ADL, not reported) - EEG function evaluation P300 and changes in amplitude at 12 weeks	Some concerns
Zhu Yan 2018	Zhu, Y., Dong, T., & Wang, J. (2018). The efficacy of pramipexole combined with high-frequency repetitive transcranial magnetic stimulation in the treatment of Parkinson’s dementia and its effects on cognitive function, serum CRP, and PARK7 levels. Internal Medicine, (03), 312–315. https://doi.org/10.16121/j.cnki.cn45-1347/r.2018.03.11	Gansu	Chinese	Zhuanglang People’s Hospital of Gansu province, Pingliang, China	hospital	with funding	No	General/unspecified/mixed	高频重复经颅磁刺激治疗(Intervention group)	Multicomponent interventions	14 Pharm+NPI	-Cognition at 6 weeks (MMSE) -Cognition at 6 weeks (MoCA) -clinical efficacy at 6 weeks (UPDRS) -serum C reactive protein at 6 weeks (Turbidimetric inhibition immuno assay) -recombinant human Parkinson disease protein 7 at 6 weeks (ELISA)	Some concerns
Zhong Mei 2018	Zhong, M. (2018). Application of proactive nursing procedures in the care of elderly dementia patients. Guidelines for Health and Wellness, 49, 11-12. https://doi.org/10.3969/j.issn.1006-6845.2018.49.008	Chongqing	Chinese	Chongqing Medical University Affiliated Yongchuan Hospital (重庆医科大学附属永川医院)	hospital	with funding	No	Alzheimer's disease	常规护理同时实施预见性护理(Intervention group)	NPI	8 Comprehensive care interventions and multicomponent NPI	-Cognitions after treatment (MoCA)-Activities of Daily Living after treatment (ADL)	Some concerns
Zhao Zan 2018	Zhao, Z., Lin, L., Zhang, Y., Mei, X., & Zheng, X. (2018). Treatment of 60 cases of Alzheimer’s disease with kidney-replenishing, intelligence-enhancing, and blood-activating methods and its effects on liver and kidney function. China Pharmacy, (05), 47–49. https://doi.org/10.13463/j.cnki.yyfz.2018-05-015	Hebei	Chinese	Ｔａｎｇｓｈａｎ ＴＣＭ Ｈｏｓｐｉｔａｌ	hospital	without funding	No	Alzheimer's disease	补肾益智活血法治疗 group	TCM	11 Herbal medicine	- Cognition before and after intervention (MMSE)- Traditional Chinese medicine syndrome score before and after intervention)- Index of liver and kidney function before and after intervention (ALT)- Index of liver and kidney function before and after intervention (AST)- Index of liver and kidney function before and after intervention (SCr)- Index of liver and kidney function before and after inter…	Some concerns
Zhao Shu 2018	Zhao, S., & Li, K. (2018). The effects of Yizhi Xingnao Decoction combined with Western medicine treatment on cerebrospinal fluid inflammatory factors and neurotransmitters in patients with Alzheimer’s disease. Chinese Journal of Immunology, (05), 699–702. https://doi.org/10.13463/j.cnki.zmxz.2018-05-012	Guangdong	Chinese	Affiliated Hospital of Guangdong Medical University	hospital	with funding	No	Alzheimer's disease	Yizhi Xingnao Fang combinde with western medicine therapy (Intervention group)	Multicomponent interventions	16 Pharm+TCM	-Total effectiveness after treatment -TNF-α(ng/ L)after treatment -IL-4(ng/ L)after treatment -IL-6(ng/ L)after treatment -IL-10(ng/ L)after treatment -DA(ng/ L)after treatment -5-HT(ng/ L)after treatment -NE(ng/ L)after treatment	Some concerns
Zhao Ling 2018	Zhao, L. (2018). The effects of Huanglian Jiedu Decoction on the efficacy of pitavastatin in the treatment of Alzheimer’s disease patients. Medical Equipment, 14(31).	Beijing	Chinese	Beijing Wangfu Integrated Traditional Chinese and Western Medicine Hospital Pharmacy Department (北京王府中西医结合医院药剂科)	hospital	with funding	No	Alzheimer's disease	Use Pitavastatin combined with Huanglian Jiedu Decoction (用匹伐他汀联合黄连解毒汤)(Intervention group)	Multicomponent interventions	16 Pharm+TCM	-Liver function changes at 3 months(Alanine aminotransferase)	Some concerns
Zhang Yuling 2018	Zhao, L. (2018). The effects of Huanglian Jiedu Decoction on the efficacy of pitavastatin in the treatment of Alzheimer’s disease patients. Medical Equipment, 14(31).	Chongqing	Chinese	People's Hospital of Liangping District, Chongqing	hospital	with funding	No	Alzheimer's disease	Basic treatment with Donepezil (Intervention group)	Pharmaceutical	1 Antidementia drugs	- Cognition at 90days (MMSE) - Activities Daily Living at 90days (ADL)	Some concerns
Zhang Wei 2018	Zhang, W., Hu, C., Lu, Y., Fu, M., & Liang, M. (2018). Clinical efficacy of Compound Danshen Tablets combined with donepezil in the treatment of Alzheimer’s disease: A study. Chinese Journal of Modern Medicine, (25), 37–40.	Guangxi	Chinese		hospital	without funding	No	Alzheimer's disease	Donepezil with compound Danshen tablets combined (Intervention group)	Multicomponent interventions	16 Pharm+TCM	-Cognition at 1 and 3 months (MMSE) -Cognition at 1 and 3 months (ADAS-cog) -Activities Daily Living at 1 and 3 months (ADL) -Glu at 1 and 3 months -Asp at 1 and 3 months	Some concerns
Zhang Jing 2018	Zhang, J., Zhang, L., & Chen, X. (2018). Clinical observation of 65 cases of cognitive impairment after stroke treated with kidney-nourishing and marrow-replenishing acupuncture combined with rehabilitation training. World Journal of Integrated Chinese and Western Medicine, (03), 370–373. https://doi.org/10.13935/j.cnki.sjzx.180318	Hebei	Chinese	Tangshan Traditional Chinese Medicine Hospital (唐山市中医医院)	hospital	without funding	No	General/unspecified/mixed	Rehabilitation Training and Zishen Yisui Acupuncture Therapy (Intervention)	Multicomponent interventions	18 TCM+NPI	- Cognition at 4 weeks (MMSE;, MoCA)	Some concerns
Zhang Huifang 2018	Zhang, H. (2018). Efficacy analysis of Tianzhi Granules combined with difenadine soft capsules in the treatment of 75 cases of vascular dementia. Inner Mongolia Medical Journal, 9(50).	Henan	Chinese	Xuchang Central Hospital Geriatrics Department (许昌市中心医院老年病科)	hospital	with funding	No	Vascular dementia	Butylphthalide Soft Capsules with Tianzhi granule (Intervention)	Multicomponent interventions	16 Pharm+TCM	- Activities of daily living at 4 months (BI)- Cognition at 4 months (MMSE)- Clinical efficiency at 4 months	Some concerns
Zhang Dandan 2018	Zhang, D., Luo, Y., Zhang, Z., Yao, S., & Zhou, J. (2018). Observation of the effects of donepezil hydrochloride combined with nimodipine in the treatment of vascular dementia. Shandong Medical Journal, (02), 64–66. https://doi.org/10.13463/j.cnki.sdyy.2018-02-025	Guizhou	Chinese	The First People's Hospital of Zunyi City	hospital	without funding	No	Vascular dementia	Donepezil (盐酸多奈哌齐) group	Pharmaceutical	1 Antidementia drugs	- Cognition at 8 weeks (MMSE)- Cognition at 8 weeks (MoCA)- Activities of daily living at 8 weeks (ADL)- CDR at 8 weeks	Some concerns
You Xiaohan 2018	You, X., Yang, M., Liu, Y., Qian, L., Liu, L., Ming, X., & Ma, L. (2018). Clinical study on the combination of Qingkailing injection and oxiracetam in the treatment of vascular dementia. Modern Drugs and Clinical, (07), 1621–1625. https://doi.org/10.13463/j.cnki.gwzw.2018-07-014	Anhui	Chinese	Bozhou People’s Hospital	hospital	with funding	No	Vascular dementia	Qingkailing Injection+ Oxiracetam (Intervention group)	Multicomponent interventions	16 Pharm+TCM	- Cognition at 2 weeks (MMSE)- NPI at 2 weeks- ADL at 2 weeks()- Comparison of clinical efficacy between two groups (12 weeks)-internal carotid and vertebral arteries Vmax and Qm at 2 weeks)-IL at 2 weeks()-1β at 2 weeks()-hs-CRP at 2 weeks()-MDA at 2 we	Some concerns
Yin Kailin 2018	Yin, K., & Wang, J. (2018). Observation of the efficacy of difenadine combined with oxiracetam in the treatment of post-stroke vascular cognitive impairment and its effect on serum NSE and MMP-9. Journal of Qiqihar Medical College, (02), 171–173. https://doi.org/10.13463/j.cnki.qqhb.2018-02-022	Jiangsu	Chinese	Nanjing University Medical School Affiliated Gulou Hospital Emergency Department (南京大学医学院附属鼓楼医院急诊科)	hospital	with funding	No	General/unspecified/mixed	Butylphthalide combined with oxiracetam (Intervention)	Pharmaceutical	4 Other drugs	- Cognition at 4 weeks (MMSE;, MoCA) - ADL at 4 weeks	High
Yao Di 2018	Yao, D., Wang, Y., & Chen, F. (2018). Application of a nursing-centered mobile app in rehabilitation training for patients with cognitive dysfunction after stroke. Chinese Journal of Modern Nursing, 24(5), 548-553. https://doi.org/10.3760/cma.j.issn.1674-2907.2018.05.013	Beijing	Chinese	Neurology Department， Medical Care Center， Beijing Friendship Hospital Affiliated to the Capital Medical University	hospital	with funding	No	General/unspecified/mixed	Mobile APP platform service system (手机 APP 平台服务系统) group	NPI	8 Comprehensive care interventions and multicomponent NPI	- Cognition at 12 months (MMSE) - Cognition at 12 months (MoCA) - Activities of daily living at 12 months (Barthel)	High
Xu Qiuxia 2018	Xu, Q., Na, W., Zhi, S., & Wang, L. (2018). Treatment of mild cognitive impairment with elevated homocysteine levels in 50 cases using folic acid combined with vitamin B12. Medical Herald, (09), 1082–1085. https://doi.org/10.13463/j.cnki.yydb.2018-09-015	Zhejiang	Chinese	Zhejiang Province Huzhou City Third People's Hospital Psychiatry Department (浙江省湖州市第三人民医院精神科)	hospital	with funding	No	MCI	Folic acid and Vitamin B12 (Intervention)	Supplements & other nutrition intervention	20 Supplements & other nutrition intervention	- Cognition at 24 weeks (MMSE;, MoCA)	Some concerns
Wu Haiyan 2018	Wu, H., Ma, L., Zhang, L., Cao, M., & Zhang, S. (2018). The impact of horticultural therapy on cognitive function and quality of life in patients with mild to moderate Alzheimer's disease. Chinese Journal of Geriatric Multiple Organ Diseases, (03), 197–201. https://doi.org/10.13463/j.cnki.zlqg.2018-03-011	Beijing	Chinese	Beijing Geriatric Hospital, Department of Mental Health and Psychology (北京老年医院精神心理一科)	hospital	with funding	No	Alzheimer's disease	Conventional Donepezil combined with Nicergoline &amp; Horticultural Therapy (常规多奈哌齐联合尼麦角林&园艺疗法) (HT group)	Multicomponent interventions	16 Pharm+TCM	-Cognition at 3 & 6 months (MMSE) -Activities of daily living at 3 & 6 months (GQOL-74)	Some concerns
Wu Chunyan 2018	Wu, C., & Zhang, Q. (2018). Clinical efficacy of ginseng and soybean injection combined with flunarizine hydrochloride in patients with vascular dementia after cerebral infarction. China Practitioner Pharmacist, 15(2), 5–7.	Henan	Chinese	Neurology Department of Oil Field Staff Hospital of Nanyang Henan	hospital	with funding	No	Vascular dementia	Flunarizine Hydrochloride Capsulesm(盐酸氟桂利嗪胶囊) group	Pharmaceutical	3 Antihypertensives	- Cognition at 2 months (MMSE) - Activities of daily living at 2 months (ADL) - Triglyceride (TG)at 2 months - Low density lipoprotein at 2 months (LDL) - Plasma homocysteine(Hcy)levels at 2 months - CRP levels at 2 months - IL-6 levels at 2 months	Some concerns
Wu Weiwei 2018	Wu, W. (2018). Observation of the efficacy of Compound Huozai Shu capsules combined with donepezil in the treatment of mild to moderate Alzheimer's disease. Modern Drugs and Clinical, 33(11), 2867–2871.	Jiangsu	Chinese	Nantong University Affiliated Hai'an Hospital Neurology Department (南通大学附属海安医院神经内科)	hospital	with funding	No	Vascular dementia	Compound Huonaoshu Capsules (复方活脑舒胶囊) group	TCM	11 Herbal medicine	- Cognition at 6 months (MMSE)- Activities of daily living at 6 months (ADL)- Comparison on clinical efficacy between two groups at 6 months()- Comparison on ratios of power changes of EEG signals in different frequency bands with silent and cognitive loa	Some concerns
Wang Yongxin 2018	Wang, Y., Zhang, H., Wang, L., Miao, W., Wu, X., & Liu, J. (2018). Clinical study on scalp acupuncture combined with cognitive rehabilitation therapy for cognitive impairment after cerebral infarction. Journal of Hebei Traditional Chinese Medicine, (01), 49–51. https://doi.org/10.16370/j.cnki.13-1214/r.2018.01.016.	Hebei	Chinese	Cangzhou Medical College (沧州医学高等专科学校)	hospital	without funding	No	MCI	Yu's Scalp Clustering Acupuncture combined with cognitive rehabilitation trainin	Multicomponent interventions	18 TCM+NPI	- Cognition at 12 weeks (MMSE)	Some concerns
Wang Yini 2018	Wang, Y., & Wu, L. (2018). The effects of combined treatment with folic acid and vitamin B12 on plasma Hcy and inflammatory factor levels, as well as vascular endothelial function in patients with vascular dementia and type H hypertension. International Journal of Medicine and Health Guidance, 24(6), 888–891.	Liaoning	Chinese	Fushun Mining Bureau General Hospital Neurology Department (抚顺矿务局总医院神经内科)	hospital	without funding	No	Vascular dementia	Intervention group	Pharmaceutical	17 multiple drugs	-Cognition at 12 weeks (MMSE)	Some concerns
Wang Xiaoya 2018	Wang, X., & Duan, H. (2018). The effects of clopidogrel combined with gangliosides on cognitive function and quality of life in patients with vascular dementia. Journal of Clinical Psychosomatic Diseases, (03), 103–105. https://doi.org/10.13463/j.cnki.lcsx.2018-03-035	Henan	Chinese	Pingdingshan Second People's Hospital (平顶山市第二人民医院)	hospital	with funding	No	Vascular dementia	With Clopidogrel and Ganglioside (Experimental group)	Pharmaceutical	4 Other drugs	-Cognition before and after treatment (MMSE) SF-36 before and after treatment	Some concerns
Wang Sichuang 2018	Wang, S. (2018). The effects of donepezil hydrochloride combined with functional rehabilitation training on neurological function and rehabilitation progress in patients with mild to moderate Parkinson's disease dementia. Clinical Medicine, (11), 74–75. https://doi.org/10.19528/j.issn.1003-3548.2018.11.030	Henan	Chinese	Henan Province Neixiang County People's Hospital (河南省内乡县人民医院)	hospital	with funding	No	General/unspecified/mixed	Functional rehabilitation training combined with donepezil hydrochloride treatment. (功能康复训练联合盐酸多奈哌齐治疗)(Intervention group)	Multicomponent interventions	14 Pharm+NPI	-Cognition at 16 weeks(MoCA)	Some concerns
Wang Nan 2018	Wang, N. (2018). The effects of Sodium Danshen Tan on cognitive impairment in non-dementia vascular cognitive impairment combined with piracetam. Henan Medical Research, 11.	Shangqiu	Chinese	Shangqiu Central Hospital (商丘市中心医院)	hospital	with funding	No	Vascular dementia	Tanshinone IIA (Intervention group)	Multicomponent interventions	16 Pharm+TCM	-total effectiveness at 14 days (not reported) -Adverse reaction rate at 14 days (not reported)	High
Wang Miaomiao 2018	Wang, M., Li, J., Wang, L., Jiang, F., & Song, X. (2018). The effects and safety of olanzapine combined with hyperbaric oxygen therapy on cognitive dysfunction in patients recovering from cerebral infarction. China Medicine, (11), 1661–1665. https://doi.org/10.13463/j.cnki.zgyg.2018-11-017.	Shanghai	Chinese	Shanghai Zhongye Hospital Rehabilitation Medicine Department (上海中冶医院康复医学科)	hospital	with funding	No	General/unspecified/mixed	Hyperbaric oxygen therapy combined with oxiracetam capsules (Intervention)	Multicomponent interventions	14 Pharm+NPI	- Cognition at 6 weeks (MMSE;, MoCA) - Activities of daily living at 6 weeks (Barthel Index)	Some concerns
Wang Lingfei 2018	Wang, L., & Li, W. (2018). The effects of the Xinaokaiqiao acupuncture method on clinical efficacy and its mechanisms in patients with mild cognitive dysfunction after stroke. Journal of Chinese and Western Medicine in Emergency, 25(3), 260–263.	Tianjin	Chinese	Tianjin University of Traditional Chinese Medicine First Affiliated Hospital Acupuncture Department (天津中医药大学第一附属医院针灸科)	hospital	with funding	No	MCI	Xingnao Kaiqiao Acupuncture combined with nimodipine (Intervention)	Multicomponent interventions	16 Pharm+TCM	- Cognition at 10 weeks (MoCA;, MMSE)	Some concerns
Wang Jincai 2018	Wang, J., Ji, S., Song, Z., & Qin, X. (2018). The effects of D biocholate soft capsules combined with repetitive transcranial magnetic stimulation on serum Ang-Ⅰ and MMP-9 levels in patients with vascular dementia. Chinese Journal of Rational Drug Use Exploration, (06), 70–72. https://doi.org/10.13463/j.cnki.zyys.2018-06-025	Henan	Chinese	The First Affiliated Hospital of Xinxiang Medical University, Pharmacy Department (新乡医学院第一附属医院药学部)	hospital	with funding	No	Vascular dementia	Butylphthalide Soft Capsule Combined with rTMS (Intervention)	Multicomponent interventions	14 Pharm+NPI	- Cognition at 4 weeks (MMSE) -Serum blood level of Ang-1 and MMP-9 at 4 weeks	High
Wang Fei 2018	Wang, F., & Wang, M. (2018). Clinical observation of Wushenzhen acupuncture combined with modified Shenqi Decoction in treating vascular dementia due to renal essence deficiency. Chinese Acupuncture, 38(2), 127–131.	Henan	Chinese	College of Acupuncture-Moxibustion and Massage of Henan University of CM	hospital	without funding	No	Vascular dementia	Acupuncture and medicine combination (针药结合) group	Multicomponent interventions	18 TCM+NPI	- Cognition at 42 days (HDS) - Cognition at 42 days (BSSD) - Cognition at 42 days (MMSE) - Serum level at 42 days (SOD) - Serum level at 42 days (CGRP) - Serum level at 42 days (LPO)	Some concerns
Sun Jia 2018	Sun, J., Peng, N., Yuan, L., Miao, D., Wang, H., Zhang, X., ... & Wang, F. (2018). Clinical research on acupuncture combined with rehabilitation training for treating mild cognitive dysfunction. Shaanxi Journal of Traditional Chinese Medicine, (06), 793–796. https://doi.org/10.13463/j.cnki.sxzy.2018-06-033	Beijing	Chinese	Beijing Longfu Hospital Rehabilitation Medicine Department + Beijing Tsinghua Changgung Hospital Emergency Department (北京市隆福医院康复医学科+北京清华长庚医院急诊科)	hospital	with funding	No	MCI	Cognitive rehabilitation training combined with acupuncture (Intervention group)	Multicomponent interventions	18 TCM+NPI	-Cognition at 4, 8, 12 weeks (MMSE, MoCA)-Activities Daily Living at 4, 8, 12 weeks (ADL)-Wechsler memory scale at 12 weeks (WMS)	Some concerns
Sun Hua 2018	Sun, H., Wang, Z., Zeng, F., & Jia, X. (2018). The application of memantine hydrochloride in the treatment of early-stage Parkinson's disease dementia. Chinese Journal of Practical Neurological Diseases, 21(9), 970–974.	Henan	Chinese	Zhengz hou Central Hosp ital A ffiliated to Zhengz hou University	hospital	without funding	No	General/unspecified/mixed	Memantine Hydrochloride (盐酸美金刚胶囊) group	Pharmaceutical	1 Antidementia drugs	- Cognition at 16 weeks (MoCA) - Cognition at 16 weeks (MMSE) - Activities of daily living at 16 weeks (ADL)	Some concerns
Sun Henan 2018	Sun, H., Zhu, M., & Zhang, W. (2018). The effects of acupuncture at Baihui and Yongquan points on plasma acetylcholine and β-amyloid in patients with Alzheimer's disease. World Journal of Traditional Chinese Medicine, 13(11), 2855–2857.	Liaoning	Chinese	Liaoning University of Traditional Chinese Medicine Affiliated Hospital, Shenyang; Liaoning Medical Vocational College, Shenyang (辽宁中医药大学附属医院，沈阳; 辽宁医药职业学院，沈阳)	hospital	without funding		Alzheimer's disease	Acupuncture at Baihui and Yongquan points for treatment. (针灸百会、涌泉穴治疗)(Intervention group)	TCM	12 Acupuncture and Massage(Tuina)	-Cognitions at 6 weeks (MMSE, HDS)	Some concerns
Sheng Yunjiao 2018	Sheng, Y. (2018). Clinical study on the treatment of mild cognitive dysfunction after stroke with Compound Acorus Tatarinowii and Nimodipine. Chinese Community Physicians, 34(1), 100–101.	Jinan	Chinese	Jinan Traditional Chinese Medicine Hospital Health Care Department (济南市中医医院保健科)	hospital	with funding	No	MCI	Acorus yizhi decoction combined with nimodipine (Intervention)	Multicomponent interventions	16 Pharm+TCM	- Orientation ability at 3 months (MMSE) - Memory ability at 3 months (MMSE) - Attentional and computational capabilities at 3 months (MMSE) - Recall ability at 3 months (MMSE) - Language ability at 3 months (MMSE) - Traditional chinese medicine syndrome	Some concerns
Peng Chuan 2018	Peng, C., Wu, X., & Luo, T. (2018). The effects of Shuxuening combined with vinpocetine on cerebral blood flow perfusion and cognitive dysfunction in patients with vascular cognitive impairment. Journal of Difficult and Complicated Cases, (11), 1209–1212.	Chongqing	Chinese	Chongqing Kaizhou District People's Hospital Neurology Department (重庆市开州区人民医院神经内科)	hospital	with funding	No	General/unspecified/mixed	Shuxuening combined with vinpocetine (Intervention)	Multicomponent interventions	16 Pharm+TCM	- The cerebral blood perfusion at 2 weeks (systolic maximum flow velocity (Vmax)of middle cerebral artery (MCA)diastolic minimum flow velocity (Vmin)mean blood flow (Qmean)and resistance index (RI)) - The hemorheology indexes at 2 weeks (high blood	Some concerns
Ma Yan 2018	Ma, Y., Lin, W., Zhang, M., & Wang, P. (2018). The effects of quality nursing on cognitive dysfunction and activities of daily living in patients with Alzheimer's disease. China Medical Herald, 15(04), 156–159.	Heilongjiang	Chinese	Harbin Medical University Affiliated Fourth Hospital Outpatient Department (哈尔滨医大学附属第四医院门诊部)	hospital	with funding	No	Alzheimer's disease	high quality nursing intervention (intervention)	NPI	8 Comprehensive care interventions and multicomponent NPI	-The cognition function at 6 months (MMSE, MoCA, ADAS-cog) -The living ability at 7 months (ADCS-ADL)	Some concerns
Ma Guangxing 2018	Ma, G., Tong, L., & Han, X. (2018). Study on the efficacy and underlying mechanisms of Huanglian Wenzhen Decoction combined with Zhisan acupuncture for mild cognitive impairment after stroke. World Journal of Traditional Chinese Medicine, (12), 3011–3014.	Shandong	Chinese	Shandong Qingdao City Traditional Chinese Medicine Hospital Acupuncture and Tuina Rehabilitation Department (山东青岛市中医院针灸推拿康复科)	hospital	without funding	No	MCI	Huanglian Wendan Decoction combined with Zhisan acupuncture and nimodipine (Inte	Multicomponent interventions	16 Pharm+TCM	- Cognition at 29 days (MoCA;, MMSE) - Activities of daily living at 29 days (MBI;, ADL)	Some concerns
Luo Yinxing 2018	Luo, Y., Zheng, S., Hao, H., Li, H., Lin, L., & Cheng, W. (2018). Timeliness observation of clinical efficacy of cognitive training combined with acupuncture in the treatment of cognitive impairment after stroke. Modern Distance Education in Chinese Medicine, (16), 118–120. https://doi.org/10.13463/j.cnki.zzyy.2018-16-058	Chongqing	Chinese	Chongqing Hechuan District People's Hospital (重庆市合川区人民医院)	hospital	with funding	No	General/unspecified/mixed	Conventional treatment with cognitive function training and acupuncture (Interve	Multicomponent interventions	18 TCM+NPI	-Cognition at 4 weeks (MMSE, HDS)	Some concerns
Luo Yinxing 2018	Luo, Y., Zheng, S., Hao, H., Li, H., Lin, L., & Cheng, W. (2018). Observation on the efficacy of cognitive training combined with acupuncture for cognitive impairment after stroke. Journal of Practical Traditional Chinese Medicine, (09), 1118–1119. https://doi.org/10.13463/j.cnki.zyao.2018-09-079	Chongqing	Chinese	Chongqing Hechuan District People's Hospital Rehabilitation Medicine Department (重庆市合川区人民医院康复医学科)	hospital	without funding	No	General/unspecified/mixed	Acupuncture combined with cognitive training (Intervention)	Multicomponent interventions	18 TCM+NPI	-Cognition at 4 weeks (MMSE)	Some concerns
Lü Peiyuan 2018	Lü, P., Tai, L., Duan, R., Dong, Y., Liu, Q., Zhu, J., ... & Sun, D. (2018). Multicenter study on the treatment of mild to moderate vascular cognitive impairment with Yangxue Qingnao granules. Chinese Journal of Behavioral Medicine and Brain Science, 27(5), 405–410.	Hebei	Chinese	Neurology Department，Hebei General Hospital	hospital	with funding	No	Vascular dementia	Nourishing Blood and Clearing the Mind Granules (养血清脑颗粒) group	TCM	11 Herbal medicine	- Cognition at 3&6 months (MMSE)- Cognition at 3&6 months (MoCA)- Activities of daily living at 3&6 months (ADL)	Some concerns
Lu Limin 2018	Lu, L. (2018). The effects of Donepezil hydrochloride combined with Memantine on serum related protease levels in patients with vascular cognitive impairment. China Pharmaceuticals, 12.	Hebei	Chinese	Hebei Province Handan City First Hospital Neurology Department (河北省邯郸市第一医院神经内科)	hospital	without funding	No	Vascular dementia	Memantine combined with donepezil (Intervention)	Pharmaceutical	1 Antidementia drugs	- Cognition at 4 weeks (MMSE;, HDS;, CDR) - ADL at 4 weeks	Some concerns
Liu Yongqian 2018	Liu, Y. (2018). Observation of the effects of Butylphthalide combined with Kidney-tonifying and Intelligence-enhancing Decoction on elderly vascular dementia. Clinical Medicine, (06), 110–113. https://doi.org/10.19528/j.issn.1003-3548.2018.06.047	Henan	Chinese	Second People's Hospital of Xinzheng City, Henan Province (河南省新郑市第二人民医院)	hospital	with funding	No	Vascular dementia	Intervention group	Multicomponent interventions	16 Pharm+TCM	-Cognition at 6 months (MMSE; CDR; WMS)-Activities of daily living at 6 months (ADL, ADL Rating includes 10 items such as bathing, dressing, eating, grooming, going up and down stairs, walking on flat ground, and control of urination and defecation. ）（评分 包括洗澡、穿衣、进食、修饰、上下楼梯、平地行走及大、 小便控制等 10 项内容)	Some concerns
Liu Yan 2018	Liu, Y., Zhou, Q., & Jiang, X. (2018). The effects of Donepezil combined with Oxiracetam on cognitive function and activities of daily living in patients with Alzheimer's disease. China Pharmaceuticals, 27(9), 54–56.	Shanghai	Chinese	Shanghai Mental Health Center (上海市精神卫生中心)	hospital	with funding	No	Alzheimer's disease	Oxiracetam combined with Donepezil (Intervention)	Multicomponent interventions	16 Pharm+TCM	- Cognition at 6 months (MMSE;, CDR)- Activities of daily living at 6 month (Barthel Index)- Adverse effect at 6 months	Some concerns
Liu Xuejing 2018	Liu, X., & Tang, X. (2018). Clinical observation of 50 cases of vascular dementia treated with Yinao Zengzhi Decoction. Journal of Traditional Chinese Medicine, 33(1), 138–140.	Henan	Chinese	The First TCM Hospital of Luoyang City，Luoyang Henan China	hospital	without funding	No	Vascular dementia	Yinao Zengzhi Decoction (益脑增智汤剂) group	Multicomponent interventions	16 Pharm+TCM	- Cognition at 8 weeks (MMSE)- Activities of daily living at 8 weeks (ADL)- Hsgawa dementia scale at 8 weeks (HDS)- TCM syndrome score at 8 weeks	Some concerns
Liu Xiaoxuan 2018	Liu, X., Du, H., Huo, X., Jiang, H., & Yu, K. (2018). A randomized controlled study on the effects of enhanced nutritional intervention on nutritional risk, malnutrition, and quality of life in hospitalized patients with Alzheimer's disease. Chinese Journal of Clinical Nutrition, 26(4), 197–201.	Beijing	Chinese	Beijing Union Medical College Hospital, Health Care Department of the Chinese Academy of Medical Sciences (Liu Xiaoxuan, Du Hongdi, Huo Xiaopeng, Jiang Hong), Clinical Nutrition Department (Yu Kang) (中国医学科学院北京协和医学院北京协和医院保健医疗部(刘晓萱、杜红娣、霍晓鹏、姜鸿)，临床营养科(于康))	hospital	with funding	No	Alzheimer's disease	nurse-led intensive nutritional intervention (intervention)	Supplements & other nutrition intervention	20 Supplements & other nutrition intervention	- prevalence of nutritional risk at 6 weeks)-percentage of undernutrition at 6 weeks	Some concerns
Liu Xiaoliang 2018	Liu, X., Lu, L., Tang, J., Li, S., Li, X., Yang, J., ... & Zhang, J. (2018). Clinical efficacy of early standardized enteral nutrition in patients with severe Alzheimer's disease accompanied by swallowing dysfunction on neurological function and immune system indicators. Stroke and Neurological Diseases, 4.	Shaanxi	Chinese	Shaanxi Province Baoji City Third People's Hospital Neurology Department (陕西省宝鸡市第三人民医院神经内科)	hospital	with funding	No	Alzheimer's disease	Naso-gastric tube feeding, enteral nutrition support therapy (nutrition group) 留置胃管鼻饲，肠内营养支持治疗(营养组)	Pharmaceutical	4 Other drugs	-Cognition at 14 days(NIHSS score) -The nutritional status，immune function paraimeter，neurical function paraimeters at 14 days	Some concerns
Li Xiaoguang 2018	Li, X. (2018). An analysis of the efficacy of integrated traditional and Western medicine in the treatment of vascular dementia after cerebral infarction. Journal of Practical Traditional Chinese Medicine, 34(4), 465–466.	Henan	Chinese	Henan Province Zhengzhou City Sixteenth People's Hospital Neurology Department (河南省郑州市十六人民医院神经内科)	hospital	with funding	No	Vascular dementia	Solid Blood Activating Decoction combined with Huperzine A treatment 固体活血汤联合石杉碱甲治疗(Intervention group)	Multicomponent interventions	16 Pharm+TCM	- Cognition at 12 weeks (MMSE))-Blood lipids and plasma levels at 12 weeks(HDL—C、LDL—C, Hcy, TG)	Some concerns
Li Jianbiao 2018	Li, J., He, J., Zhong, X., Huang, Y., & Ma, G. (2018). The effects of Prunus and Sodium Chloride Injection combined with Butylphthalide on neurological and cognitive functions in patients with acute cerebral infarction and cognitive impairment. International Journal of Medicine and Health Guidance, 24(12), 1835–1838.	Guangdong	Chinese	Heyuan People's Hospital	hospital	with funding	No	General/unspecified/mixed	combined (联合) group	Multicomponent interventions	18 TCM+NPI	- Cognition at 14 days (MMSE) - NIHSS at 14 days - hs-CRP at 14 days	Some concerns
Fang Lingjuan 2018	Fang, L., & Yan, Y. (2018). Clinical efficacy analysis of Donepezil hydrochloride in the treatment of Alzheimer's disease. Chinese Journal of Neuroimmunology and Neurology, 25(4), 271–273.	Zhejiang	Chinese	322000 Yiwu Mental Health Center Psychiatry (Fang Lingjuan); 322000 Yiwu Beiyuan Central Health Hospital Surgery (Yan Yijun) (322000义乌市精神卫生中心精神科(方玲娟)；322000义乌北苑中心卫生院外科(严依军))	hospital	with funding	No	Alzheimer's disease	Donepezil hydrochloride together with piracetam (Study group)	Pharmaceutical	17 multiple drugs	-Barthel Index at 1 month	Some concerns
Li Wei 2018	Li, W., Huang, S., & Zhu, Y. (2018). Clinical effects of Shenzhi Yizhi prescription combined with Clozapine in the treatment of Alzheimer's disease with behavioral disturbances. Guangxi Medical Journal, 22.	Guangxi	Chinese	Department of Gerontology, Guangxi Zhuang Autonomous Region Minzu Hospital, Nanning	hospital	with funding	No	Alzheimer's disease	Clozapine dispersible tablets with Bushen Yizhi formula (Intervention group)	Multicomponent interventions	16 Pharm+TCM	-The level of superoxide dismutase at 12 weeks(SOD))-The level of malondialdehyde at 12 weeks(MDA))-Behavioral Pathology in Alzheimer′s Disease score at 12 weeks(BEHAVE-AD)	Some concerns
Jiang Lei 2018	Jiang, L. (2018). Application of the 3+1 holistic rehabilitation nursing model in elderly patients with dementia and its effects on depression and cognitive function. Collection, 34.	Henan	Chinese	Kaifeng Central Hospital (开封市中心医院)	hospital	with funding	No	Alzheimer's disease	3+1 Integrated Rehabilitation Nursing Model Group (3+1整体康复护理模式组)	NPI	8 Comprehensive care interventions and multicomponent NPI	-Degree of dementia in 6 months (Blessed—Rot) -Cognition function level in 6 months (ADAS— Cog) -Depression in 6 months (GDS) -Apathy in 6 months (MAES) -Activities of daily living at 6 months (ADL)	High
Jiang Hua 2018	Jiang, H., & Deng, F. (2018). Observation on the efficacy of Tongqiao Huoxue Decoction combined with Oxiracetam in the treatment of vascular dementia. Journal of Traditional Chinese Medicine, 33(8), 1515–1519.	Hubei	Chinese	Huanggang Central Hospital (黄冈市中心医院)	hospital	without funding	No	Vascular dementia	Tongqiao Huoxue Decoction (通窍活血汤) group	Multicomponent interventions	16 Pharm+TCM	- Cognition at 12 weeks (MMSE) - Activities of daily living at 12 weeks (ADL) - Clinical efficacy at 12 weeks - TCM syndrome score at 12 weeks - Tau protein and Aβ42 content in cerebrospinal fluid at 12 weeks	Some concerns
Ji Jing 2018	Ji, J., He, L., Long, H., & Du, W. (2018). Clinical observation of Donepezil combined with Citicoline in the treatment of vascular cognitive impairment. Chinese Community Physicians, 34(19), 23–24.	Beijing	Chinese	The Integrated Traditional Chinese Medicine and Western Medicine Hospital of Changping District in Beijing City	hospital	with funding	No	General/unspecified/mixed	intervention	Pharmaceutical	17 multiple drugs	-cognition at 12 months (MMSE, MoCA) -living standard at 12 months (ADL)	Some concerns
Hu Wuyi 2018	Hu, W., Lian, C., Zhang, X., Li, Z., Meng, K., Ruan, J., ... & Zeng, Z. (2018). Clinical observation of 60 cases of vascular dementia treated with integrated traditional and Western medicine. Chinese Journal of Ethnic and Folk Medicine, 27(18), 99–101.	Guangxi	Chinese	Guangxi Zhuang Autonomous Region Pingnan County Traditional Chinese Medicine Hospital (广西壮族自治区平南县中医院)	hospital	without funding	Dyad	Vascular dementia	Jingdi Biao Lin Dan Cholin Sodium Injection and Oral Piracetam Tablets for the Treatment of Combined Modified Zhimi. (静滴胞磷胆碱纳注射液和口服吡拉西坦片治疗加用加味指迷)	Multicomponent interventions	16 Pharm+TCM	- Clinical efficacy at 4 weeks (Guidelines for Clinical Research of New Chinese Medicines) - Hemorheological indicators at 4 weeks (not reported) -临床疗效 at 4 weeks (《中药新药临床指导原则》) -血液流变学指标 at 4 weeks (not reported)	Some concerns
Guo Zhiping 2018	Guo, Z. (2018). Clinical observation of Huanglian Wendan Decoction combined with Yinao acupuncture in the treatment of post-stroke mild cognitive impairment. Journal of Practical Traditional Chinese Medicine, 34(1), 16–17.	Henan	Chinese	Rehabilitation Medicine Department, Yihe Hospital, Zhengzhou, Henan Province, Zhengzhou, Henan. (河南省郑州颐和医院康复医学科，河南郑州)	hospital	with funding	No	MCI	Huanglian Wendan Decoction combined with Yinao acupuncture method for internal use. (黄连温胆汤内服联合益脑针刺法针刺)(Intervention group)	Multicomponent interventions	16 Pharm+TCM	-Cognition at 8 weeks (MMSE, Moca) -Activities of daily lives at 8 weeks (ADL)	Some concerns
Feng Meiguo 2018	Feng, M., Liu, C., Chen, L., Zheng, G., & Yang, Q. (2018). Clinical study on the "Shuanggu Yitong" acupuncture method combined with Chinese medicine for the treatment of vascular dementia. Shanghai Journal of Acupuncture, 37(9), 982–986.	Hubei	Chinese	Hubei Province Xianning Central Hospital, Hubei University of Science and Technology Affiliated First Hospital (湖北省咸宁市中心医院, 湖北科技学院附属第一医院)	hospital	with funding	No	Vascular dementia	Chinese medicine with acupuncture group	Multicomponent interventions	16 Pharm+TCM	-The level of superoxide dismutas at 6 months(SOD)-Level of lipid peroxide at 6 months (LOP)-Blood lipid indexes Hemorheology indexes at 6 months	Some concerns
Zhao Zhibo 2017	Zhao, Z. (2017). Observation on the efficacy of comprehensive rehabilitation therapy combined with medication in patients with vascular dementia. Chinese Journal of Convalescent Medicine, 26(2), 145–146.	Liaoning	Chinese	Taihe District Hospital, Jinzhou City, Liaoning Province	hospital	with funding	No	Vascular dementia	Comprehensive Rehabilitation Therapy (综合康复疗法) group	Supplements & other nutrition intervention	20 Supplements & other nutrition intervention	- Cognition before and after intervention (MMSE) - Activities of daily living before and after intervention (Blessed-Roth)	Some concerns
Zhang Haihong 2017	Zhang, H. (2017). The effect of Enalapril and Folic Acid Tablets on cognition in patients with H-type hypertension combined with mild cognitive impairment. Chinese Journal of Cardiovascular Research, (12), 1131–1134. doi:CNKI:SUN:XXGZ.0.2017-12-023.	Shanghai	Chinese	Shanghai Pudong New District Elderly Hospital Geriatric Ward (上海市浦东新区老年医院老年病区)	hospital	without funding	No	MCI	Enalapfil folic acid tablet and Donepezil (intervention)	Pharmaceutical	17 multiple drugs	-cognition at 1 year (MoCA) -the activities of daily living at 1 year (ADL) -the level of homocysteine (Hcy)at 1 year	High
Zhang Guoshan 2017	Zhang, G., & Wang, C. (2017). The improving effect of Oxiracetam on recent cognitive dysfunction in stroke patients. Chinese Journal of Practical Medicine, 44(17), 38–40.	Shandong	Chinese	Shouguang People's Hospital, Shandong Province (山东省寿光市人民医院)	hospital	with funding	No	General/unspecified/mixed	Oxiracetam combined with piracetam (Intervention)	Pharmaceutical	4 Other drugs	- Cognition at 6 months (MoCA;, MMSE) - Activities of daily living at 6 months (ADL)	High
Yuan Hu 2017	Yuan, H., & Zhang, J. (2017). Clinical observation of the efficacy of traditional Chinese medicine in the treatment of Alzheimer's disease. Chinese Journal of Clinical Medicine, 9(7), 93–95.	Henan	Chinese	Nanyang City Xixia County People's Hospital (南阳市西峡县人民医院)	hospital	with funding	Dyad	Alzheimer's disease	Donepezil hydrochloride with Bushen Yizhi granules (Intervention group)	Multicomponent interventions	16 Pharm+TCM	-Cognition at 6 months (MMSE) -effectiveness at 6 months (not reported)	Some concerns
Yu Enyan 2017	Yu, E., Liao, Z., Tan, Y., Qiu, Y., Zhu, J., Shi, M., Wang, H., Chen, Y., Lin, S., & Wu, M. (2017). Study on the effect of compound sea snake capsules in preventing the conversion of amnesic mild cognitive impairment to Alzheimer's disease. Chinese Journal of Geriatrics, 36(3), 278-281. https://doi.org/10.3760/cma.j.issn.0254-9026.2017.03.013	Zhejiang	Chinese	Hangzhou Medical College Affiliated People's Hospital (杭州医学院附属人民医院)	hospital	without funding	No	MCI	Compound Sea Snake Capsules (复方海蛇胶囊) group	TCM	11 Herbal medicine	- Cognition at 24 months (MMSE) - Cognition at 24 months (MoCA) - Cognition at 24 months (ADAS-Cog)	High
Yang Yongxiu 2017	Yang, Y., Zhao, M., Chen, B., Qi, R., & Luo, L. (2017). Clinical study on the treatment of Alzheimer's disease with behavioral and psychological symptoms using Memantine and Olanzapine. Chinese Journal of Clinical Pharmacology, 33(12), 1113–1115.	Zhejiang	Chinese	Department of Geriatrics，Ho耐ou Seventh People’5 Hospital，Hangzhou	hospital	without funding	No	Alzheimer's disease	Olanzapine (奥氮平) group	Pharmaceutical	17 multiple drugs	- Activities of daily living at 12 weeks (ADL)- Neuropsychiatric inventory scale at 12 weeks (NPI-1, NPI-2))	Some concerns
Yang Ming 2017	Yang, M., Wang, J., & Lin, H. (2017). The effects of Fasudil on daily living ability, intelligence, and hemorheology in patients with vascular dementia. Zhejiang Clinical Medicine, 19(11), 2088–2089.	Zhejiang	Chinese	Quzhou People's Hospital, Zhejiang Province (浙江省衢州市人民医院)	hospital	with funding	No	Vascular dementia	Treatment with Fasudil Hydrochloride (盐酸法舒地尔治疗)(Intervention group)	Pharmaceutical	4 Other drugs	-Cognition at 20 days (MMSE, WMS, HDS) -Living standard at 20 days (ADL)	Some concerns
Yan Daifen 2017	Yan, D., Li, X., & Chen, J. (2017). Research on drug treatment and rehabilitation nursing for elderly dementia. Drug Evaluation, 14(21), 55–57.	Henan	Chinese	Luo River City Second People's Hospital	hospital	with funding	No	General/unspecified/mixed	Rehabilitation nursing (康复护理) group	Multicomponent interventions	19 Other multicomponents	- Cognition at 8 weeks (MMSE) - Activities of daily living at 8 weeks (ADL) - HDS score at 8 weeks - NIHSS score at 8 weeks - Fugl Meyer score at 8 weeks - Quality of Life score at 8 weeks (QOL)	Some concerns
Wu Jun 2017	Wu, J. (2017). Clinical efficacy and adverse reactions of nimodipine combined with cabergoline in treating elderly vascular dementia. Chinese Journal of Primary Medicine and Pharmacy, 24(8), 1257-1261. https://doi.org/10.3760/cma.j.issn.1008-6706.2017.08.035	Zhejiang	Chinese	Department of Neurology, the People's Hospital of Sanmen Country	hospital	with funding	No	Vascular dementia	Rivastigmine Hydrogen Tartrate Capsules (重酒石酸卡巴拉汀胶囊) group	Pharmaceutical	17 multiple drugs	- Cognition at 12 weeks (MMSE) - Activities of daily living at 12 weeks (ADL) - Clinical dementia rating at 12 weeks - P300 test at 12 weeks	Some concerns
Wu Jun 2017	Wu, J., & Wu, P. (2017). Efficacy and safety analysis of Diphenylhydantoin combined with hyperbaric oxygen therapy in the treatment of vascular dementia. Journal of Clinical and Experimental Medicine, 16(12), 1201–1204.	Shaanxi	Chinese	Xianyang Central Hospital, Shaanxi Province (陕西省咸阳市中心医院)	hospital	with funding	No	Vascular dementia	hyperbaric oxygen therapy and butylphthalide (Intervention group)	Multicomponent interventions	14 Pharm+NPI	-Cognition at 3 months(MMSE)-Clinical Dementia Rating at 3 months(CDR)-Activities of daily living at 3 months (ADL)	Some concerns
Wang Zhouyi 2017	Wang, Z., Zhou, G., Li, G., Xiao, Z., Xia, G., & Chen, H. (2017). The effect of combined treatment with folic acid and vitamin B12 on plasma Hcy, inflammatory factors, and vascular endothelial function in patients with vascular dementia and H-type hypertension. Journal of Hainan Medical University, (05), 713–716+720. doi:10.13210/j.cnki.jhmu.20161122.007.	Hubei	Chinese	Huanggang Central Hospital Neurology Department, Hubei Huanggang (黄冈市中心医院神经内科,湖北 黄冈)	hospital	without funding	No	Vascular dementia	Folic Acid & Vitamin B &amp; Enalapril Tablets (叶酸&VB&依那普利片)(Intervention group)	Pharmaceutical	17 multiple drugs	-Cognition at 12 weeks (MMSE)-Plasma Hcy levels, inflammatory factors(ILＧ６,ILＧ８andhsＧCRP)blood vessels endothelial function indexes variation in patients at 12 weeks	Some concerns
Wang Zhiqing 2017	Wang, Z., & Xu, X. (2017). The efficacy of Citicoline combined with SSRIs in the treatment of Alzheimer's disease with comorbid depression and anxiety disorders. Journal of Practical Medicine, 33(5), 781–784.	Jiangsu	Chinese	Nanjing Brain Hospital Pharmacy Department (南京脑科医院药学部)	hospital	without funding	No	Alzheimer's disease	Tandospirone citrate tablets combined with Sertraline Hydrochloride (Interventio	Pharmaceutical	2 Psychotropic medications	- Cognition at 8 weeks (MMSE)	Some concerns
Wang Ynafei 2017	Wang, Y., Lü, F., Lin, H., & Tian, Y. (2017). Clinical observation on the treatment of vascular dementia with BuShenDiHuang Wan combined with Donepezil. Shaanxi Journal of Traditional Chinese Medicine, 38(3), 328–330.	Shaanxi	Chinese	Department of Medicine ，Xi'an Jiaotong University	hospital	with funding	Dyad	Vascular dementia	Donepezil combined with Shenqi Dihuang Wan for treatment (多奈哌齐治疗联合补肾地黄丸)(Intervention group)	Multicomponent interventions	16 Pharm+TCM	-Activities of daily living at 12 weeks(ADL)-SF-36 before and after treatment	Some concerns
Wang Hong 2017	Wang, H., Ma, B., Xu, Q., Tian, F., & Zeng, Y. (2017). Efficacy study of Oxiracetam combined with Donepezil in the treatment of cognitive impairment in elderly patients with cerebral infarction. Southwest National Defense Medicine, 27(9), 958–961.	Beijing	Chinese	Liberation Army 306 Hospital Cadre Ward (解放军306医院干部病房)	hospital	with funding	No	General/unspecified/mixed	Donepezil combined with oxiracetam (Intervention)	Pharmaceutical	17 multiple drugs	- Cognition at 3 months (MoCA;, MMSE)	Some concerns
Song Baoli 2017	Song, B. (2017). The impact of continuous nursing on the cognitive state and daily living ability of elderly patients with dementia. General Nursing, 15(27), 3384–3387.	Shanxi	Chinese	Shanxi Medical University First Hospital (山 西 医 科 大 学 第 一 医 院)	hospital	with funding	No	General/unspecified/mixed	Mental health care and continuity of care (精神护理联合延续护理)(Intervention group)	NPI	8 Comprehensive care interventions and multicomponent NPI	-Cognition at 6 months (MMSE; HDS)-ADL at 6 month	Some concerns
Pu Zhengping 2017	Pu, Z., Xu, W., Jiang, H., Shen, J., & Sun, Y. (2017). A multicenter randomized controlled study of An Nao Pian combined with Quetiapine in the treatment of delirium superimposed on dementia. Chinese Journal of Clinical Pharmacology and Therapeutics, 22(1), 77.	Zhejiang	Chinese	Jiaxing Kangci Hospital (嘉兴市康慈医院)	hospital	without funding	No	General/unspecified/mixed	Annao Tablet + Quetiapine (Intervention)	Multicomponent interventions	16 Pharm+TCM	-the scores of Delirium Rating Scale at 15 days(DRS)-the scores of Brief Psychiatric Rating Scale at 15 days (BPRS)-the scores of Mini-mental State Examination at 15 days (MMSE)-Activity of Daily Living Scale at 15 days(ADL)-the adverse events at 15 days	Some concerns
Ou Jiudi 2017	Ou, J., & Li, X. (2017). Evaluation of the application effect of psychiatric nursing combined with continuous nursing in elderly patients with dementia. Journal of Clinical Mental Health, 23(3), 161–163.	Guangdong	Chinese	Yuebei Third People's Hospital	hospital	with funding	No	Alzheimer's disease	Routine psychiatric treatment and nursing with mental and extended nursing (Inte	NPI	8 Comprehensive care interventions and multicomponent NPI	-Cognition at 6 months (HDS, MMSE)	Some concerns
Niu Xiaoli 2017	Niu, X. (2017). Clinical observation on the treatment of vascular cognitive impairment with Diphenylbutyric acid combined with Nimodipine. Clinical Medical Research and Practice, 2(10), 34–35.	Shaanxi	Chinese	The Third Department of Internal Medicine, North Hospital	hospital	with funding	No	Vascular dementia	Butylphthalide Soft Capsules(丁苯酞软胶囊) group	Pharmaceutical	4 Other drugs	- Cognition at 3 months (MoCA) - Activities of daily living at 3 months (ADL)	Some concerns
Meng Wei 2017	Meng, W., Li, Q., & Zhao, J. (2017). Effect of nutritional intervention in hospitalized patients with Alzheimer's disease. Chinese Journal of Modern Nursing, 23(5), 681-684. https://doi.org/10.3760/cma.j.issn.1674-2907.2017.05.021	Beijing	Chinese	First Mental Department，Beijing Geriatric Hospital; Geriatric Department， Beijing Geriatric Hospital	hospital	with funding	No	Alzheimer's disease	Convention treatment with nutrition treatment (Experimental group)	Supplements & other nutrition intervention	20 Supplements & other nutrition intervention	-Cognition at 12 weeks (MMSE) -ADL at 12 weeks -Nutrition indicators at 12 weeks(hemoglobin，total protein，albumin，prealbumin and body mass index(BMI))	Some concerns
Ma Jia 2017	Ma, J., & Zheng, Z. (2017). The effects of Diphenylbutyric acid on cognitive function in elderly patients with vascular dementia. Chinese Journal of Gerontology, 37(24), 6088–6090.	Zhejiang	Chinese	Ningbo Yinzhou Second Hospital (宁波市鄞州第二医院）	hospital	with funding	Dyad	Vascular dementia	Butylphthalide Soft Capsules (Intervention group)	Pharmaceutical	4 Other drugs	-cognition at 12 weeks (MMSE, CDR)	Some concerns
Luo Leiling 2017	Luo, L., Zhong, Z., & Ye, Q. (2017). Efficacy observation of Huanglian Wendan Decoction combined with Yinao acupuncture in the treatment of mild cognitive impairment after stroke. Journal of Traditional Chinese Medicine Clinical Research, 9(4), 32–33.	Guangdong	Chinese	Affiliated Hospital of Guangdong Medical University	hospital	with funding	No	General/unspecified/mixed	Huanglian Wendan Decoction and Yinao Acupuncture Method （黄连温胆汤与益脑针刺法） group	TCM	13 Herbal medicine + Acupuncture	- Cognition at 8 weeks (MMSE) - Cognition at 8 weeks (MoCA) - Activities of daily living at 8 weeks (ADL)	Some concerns
Lu Zhengyu 2017	Lu, Z., Lu, L., Zhu, D., Xu, Q., Chen, J., & Zhao, H. (2017). Study on the efficacy of Pingfan Yisui Decoction in treating Parkinson's disease with deficiency of the marrow and sea combined with mild cognitive impairment. Journal of Beijing University of Traditional Chinese Medicine, 40(5).	Shanghai	Chinese	Shanghai University of Traditional Chinese Medicine Affiliated Yueyang Hospital of Integrated Traditional Chinese and Western Medicine Neurology Department, Shandong Province Tai'an Traditional Chinese Medicine Hospital Intensive Care Unit. （上海中医药大学附属岳阳中西医结合医院神经内科 山东省泰安市中医医院重症监护室）	hospital	without funding	No	MCI	Western medicine basic treatment combined with Pingchan Yisui formula （西医基础治疗上加用平颤益髓方)(Intervention group)	Multicomponent interventions	16 Pharm+TCM	-Cognitive at 36 weeks (MoCA, MMSE)	High
Lou Yanfang 2017	Lou, Y., Du, W., & Zhang, X. (2017). The effect of acupuncture intervention on cognitive function and quality of life in patients with Alzheimer's disease. Shaanxi Journal of Traditional Chinese Medicine, 38(8), 1124–1125.	Hebei	Chinese	Shijiazhuang City Traditional Chinese Medicine Hospital Neurology Department 2 (石家庄市中医院脑病二科)	hospital	without funding	No	Alzheimer's disease	Conventional treatment with acupuncture (Intervention group)	Multicomponent interventions	16 Pharm+TCM	-Cognitive at 6 months (MoCA)-Activities Daily living at 6 months(ADL)	Some concerns
Liu Yaping 2017	Liu, Y., Chai, C., Wang, T., & He, X. (2017). Efficacy and safety of a dual-drug regimen in the treatment of Alzheimer's disease. Clinical Medical Research and Practice, 2(34), 16–17.	Shaanxi	Chinese	Shaanxi Provincial People's Hospital West Campus Ward 1 (陕西省人民医院西院一病区)	hospital	with funding	No	Alzheimer's disease	Memantine hydrochloride with donepenzil (Intervention group)	Pharmaceutical	1 Antidementia drugs	-Cognition at 6 months (MMSE, ADAS-Cog)-GDS at 6 months)-NGF/β-actin at 6 months)-Aβ(ng/L) at 6 months	Some concerns
Liao Bo 2017	Liao, B., Li, Y., Tang, N., Gao, R., Guo, X., Xiong, J., & Chen, F. (2017). Evaluation and research on the effects of repetitive transcranial magnetic stimulation in treating psychiatric and behavioral symptoms of dementia. Chinese Medical Innovation, 14(34), 21–24.	Jiangxi	Chinese	Yichun Third People's Hospital, Jiangxi Province (江西省宜春市第三人民医院)	hospital	with funding	No	Alzheimer's disease	rTMS Treatment(治疗) group	NPI	9 Electrical brain stimulation	- Cognition at 8 weeks (MoCA) - Activities of daily living at 8 weeks (ADL) - Alzheimer disease behavioral pathology score at 8 weeks (BEHAVE-AD)	Some concerns
Li Zhijun 2017	Li, Z., Zou, W., Tang, N., & Yang, Y. (2017). The effects of Lishukang capsules on non-dementia vascular cognitive impairment. Chinese Journal of Clinical Healthcare, 20(2), 158–161.	Hubei	Chinese	Huazhong University of Science and Technology Tongji Medical College Affiliated Tongji Hospital Neurology Department (华中科技大学同济医学院附属同济医院神经内科)	hospital	with funding	No	General/unspecified/mixed	With periplum and biescon capsule (Intervention group)	Multicomponent interventions	16 Pharm+TCM	-Cognition at 3 months (MMSE)	Some concerns
Liu 2017	Liu, J. Y., & Lai, C. K. (2017). Implementation of observational pain management protocol for residents with dementia: A cluster‐RCT. Journal of the American Geriatrics Society, 65(3), e56-e63.	Hong Kong	English	Centre for Gerontological Nursing, School of Nursing, The Hong Kong Polytechnic University, Hong Kong	non-hospital	without funding	No	General/unspecified/mixed	Experimental Nursing Homes	NPI	8 Comprehensive care interventions and multicomponent NPI	- Use of pain medications at week 16 (measured by the Medication Quantification Scale) - Non-pharmacological pain treatments in terms of types and frequency at week 16 - Participants’ observational pain scores at week 16 (Chinese-Pain Assessment IN Adva	Low
Li Peiyu 2017	Li, P. (2017). The effects of orlistat combined with diphenylhydantoin on cognitive impairment, cognitive function, and quality of life in elderly patients with cerebral infarction. Medical Information, 30(5), 127-128. https://doi.org/10.3969/j.issn.1006-1959.2017.05.082	Heilongjiang	Chinese	Jiamusi University Affiliated First Hospital Neurology Department II (佳木斯大学附属第一医院神经二科)	hospital	with funding	No	General/unspecified/mixed	Oxiracetam combined with Butylphthalide (Intervention)	Pharmaceutical	4 Other drugs	- Cognition at 3 months (MoCA;, MMSE)- Activities of daily living at 3 months (ADL, not reported)	Some concerns
Li Aijie 2017	Li, A. (2017). Clinical efficacy and adverse reactions of Quetiapine in treating psychiatric and behavioral symptoms in elderly dementia patients. Chinese Modern Drug Application, 11(5), 122–123.	Shandong	Chinese	Zibo Central Hospital (淄博市中心医院)	hospital	with funding	No	General/unspecified/mixed	Quetiapine (喹硫平)(Intervention group)	Pharmaceutical	2 Psychotropic medications	-The treatment effect and adverse reactions of the two groups at 8 weeks	Some concerns
Jin Mei 2017	Jin, M., Ma, S., Shen, C., & Wang, W. (2017). The effects of Diphenyl ketone on memory movement and event-related potentials in patients with cognitive impairment due to cerebral infarction. Chongqing Medicine, 46(14), 1907–1909.	Henan	Chinese	ＤｅｐａｒｔｍｅｎｔｏｆＮｅｕｒｏｌｏｇｙ，ｔｈｅＴｈｉｒｄＡｆｆｉｌｉａｔｅｄ ＨｏｓｐｉｔａｌｏｆＸｉｎｘｉａｎｇＭｅｄｉｃａｌＵｎｉｖｅｒｓｉｔｙ	hospital	without funding	No	General/unspecified/mixed	Dibucaine soft capsules (丁苯酞软胶囊) group	Pharmaceutical	4 Other drugs	- Cognition at 30 days (MoCA) - Total scores of memory at 30 days() - Scores of motor assessment scale at 30 days (Fugl-meyer)	Some concerns
Ji Yongxiang 2017	Ji, Y., Yang, K., & Zhou, J. (2017). Observation of the therapeutic effects of Huatan Quyu Yizhi Decoction in treating vascular dementia. Clinical Medical Research and Practice, 2(13), 123–124.	Shaanxi	Chinese	Traditional Chinese Medicine Hospital of Gaoling District	hospital	with funding	No	Vascular dementia	Huatanzhuyu decoction (化痰祛瘀益智汤) group	TCM	11 Herbal medicine	- Cognition at 3 months (MMSE) - Activities of daily living at 3 months (ADL)	Some concerns
Huang Zhigao 2017	Huang, Z. (2017). Combined Chinese and Western medicine treatment of 100 cases of Alzheimer's disease. Chinese Journal of Modern Distance Education in Traditional Chinese Medicine, 15(18), 101–104.	Xinjiang	Chinese	Tumushuke City People's Hospital Internal Medicine Department (新疆图木舒克市人民医院内三科)	hospital	with funding	No	Alzheimer's disease	Combination of TCM and Western medicine (intervention)	Multicomponent interventions	16 Pharm+TCM	-the clincial dementia rating at 2 months(CDR)	High
Hu Yanqun 2017	Hu, Y., Zhang, L., Zhong, W., Wang, J., Xie, S., Wang, L., ... & Zhang, K. (2017). The impact of adaptive cognitive training on cognitive abilities and quality of life in patients with non-dementia vascular cognitive impairment. Hainan Medical Journal, 28(16), 2624–2627.	Guangdong	Chinese	School of Nursing, Southern Medical University	hospital	with funding	No	MCI	Different difficulty levels of the Liu Liu Nao® Brain Rehabilitation System (不同难度等级六六脑®脑康复系统) group	NPI	5 Cognitive intervention	- Cognition at 12 weeks (MoCA) - EQ-5D-5L scores at 12 weeks	High
He Weiliang 2017	He, W., Wang, X., & Feng, M. (2017). Clinical efficacy and safety of Changchun Xiting combined with Donepezil hydrochloride tablets in treating elderly vascular dementia. Modern Practical Medicine, 29(9), 1175–1177.	Zhejiang	Chinese	Huzhou City Third People's Hospital (湖州市第三人民医院)	hospital	without funding	No	Vascular dementia	Intravenous infusion of Changchun Xiting & Donepezil hydrochloride tablets (静脉滴注长春西汀&盐酸 多奈哌齐片)(Intervention group)	Pharmaceutical	17 multiple drugs	-Cognition at 3 weeks (MMSE, BSSD) -Activities of daily living at 3 weeks (ADL)	Some concerns
Han Wenwen 2017	Han, W., Zhang, Y., Li, Q., Lin, C., & Cui, Y. (2017). Clinical efficacy of the Kidney-Reinforcing and Turbid-Resolving method for treating mild Alzheimer’s disease according to Traditional Chinese Medicine syndrome differentiation. Chinese Journal of Gerontology, 37(10), 2412–2415.	Tianjin	Chinese	Tianjin University of Traditional Chinese Medicine Second Affiliated Hospital (天津中医药大学第二附属医院)	hospital	without funding	No	Alzheimer's disease	Intervention group	TCM	11 Herbal medicine	-TCM Syndrome at 48 weeks	Some concerns
Han Bei 2017	Han, B., Dai, L., Li, L., Wang, Y., Feng, L., & Qu, X. (2017). The significance of cognitive intervention for cognitive dysfunction and quality of life in patients with Alzheimer’s disease. International Journal of Geriatric Medicine, 38(2), 52–55.	Heilongjiang	Chinese	Harbin Medical University Affiliated Fourth Hospital Outpatient Department, Harbin Medical University Affiliated Fourth Hospital Ear, Nose, and Throat Department (哈尔滨医科大学附属第四医院门诊部, 哈尔滨医科大学附属第四医院耳鼻喉科)	hospital	without funding	No	Alzheimer's disease	cognitive intervention (Intervention)	Multicomponent interventions	14 Pharm+NPI	-Cognitive at 12 months (MMSE) -Montor function at 12 months (FMA)	Some concerns
Guo Jingjing 2017	Guo, J. (2017). The effect of Olasectam on improving cognitive dysfunction and cerebral blood flow during the acute phase of cerebral infarction. Bethune Medical Journal, 15(2), 190–191.	Henan	Chinese	Henan Province Jiyuan City People's Hospital (河南省济源市人民医院)	hospital	with funding	No	General/unspecified/mixed	Olasitan group (奥拉西坦组)(Intervention group)	Pharmaceutical	4 Other drugs	- Cognition at 3 weeks (MoCA,MMSE)- Changes in blood flow velocity of the anterior cerebral artery before and after treatment in two groups. 两组治疗前后大脑前动脉血流速度变化情况 at 3 weeks	Some concerns
Gu Weixia 2017	Gu, W., Xu, J., Zhuang, Z., Ye, X., Wang, M., & Zhu, J. (2017). The clinical efficacy of ginkgo biloba leaves on patients with amnestic mild cognitive impairment and its effects on soluble advanced glycation end-products receptor and soluble low-density lipoprotein receptor-related protein 1. Journal of Practical Clinical Medicine, (24), 27–29.	Jiangsu	Chinese	Yangzhou University Affiliated Wutai Mountain Hospital Neurology Department (扬州大学附属五台山医院神经内科)	hospital	without funding	No	MCI	Nimodipine combined with Ginkgo leaf tablet (Intervention)	Multicomponent interventions	16 Pharm+TCM	- Cognition at 24 weeks (MMSE;, MoCA)	Some concerns
Zhu Hongwei 2017	Zhu, H., Zhang, Z., & Jin, S. (2017). The application effect of comprehensive nursing intervention in elderly patients with mild to moderate dementia. Journal of Practical Cardiopulmonary and Cerebrovascular Diseases, 1(1), 1.	Shanghai	Chinese	Mental Health Center of Baoshan District，Shanghai	non-hospital	without funding	No	Alzheimer's disease	Comprehensive nursing intervention (综合护理干预) group	NPI	8 Comprehensive care interventions and multicomponent NPI	- Cognition at 12 weeks (MoCA) - Neuropsychiatric Inventory score at 12 weeks (NPI) - SF-36 score at 12 weeks	Some concerns
Zhou Rongmei 2017	Zhou, R., Ge, Z., & Zhang, Z. (2017). The application of an integrated medical-nursing model in elderly patients with dementia. Chinese Journal of Modern Nursing, 23(30), 3859–3862.	Jiangsu	Chinese	Nanjing Drum Tower Hospital，the Affiliated Hospital of Nanjing University Medical School	hospital	without funding	No	Alzheimer's disease	Nursing based on doctor-nurse integration model (Intervention group)	NPI	8 Comprehensive care interventions and multicomponent NPI	-Cognition before and after treatment (MMSE) -Activities Daily Living before and after treatment (ADL)	Some concerns
Zhou Hongyan 2017	Zhou, H., Tan, L., & Wang, Z. (2017). The application of emotional nursing methods in improving the quality of life and mental state of dementia patients. Journal of Central South Medical Science, 45(4), 430–432.	Hunan	Chinese	Nanhua University Affiliated Second Hospital Neurology Department (南华大学附属第二医院神经内科)	hospital	with funding	No	General/unspecified/mixed	Regular treatment with emotional care (Intervention group)	NPI	6 Psychosocial intervention	-Cognition at 3 months (MMSE) -QOL-AD at 3 months	Some concerns
Zheng Weili 2017	Zheng, W., & Deng, M. (2017). Observations on the efficacy of prostaglandin E1 combined with butylphthalide in elderly patients with type 2 diabetes and cognitive dysfunction. Chinese Journal of Hospital Pharmacy, 37(13), 1288–1291.	Xinjiang	Chinese	ＣａｄｒｅＤｅｐａｒｔｍｅｎｔＴｗｏ，ＣｈｉｎｅｓｅＭｅｄｉｃｉｎｅＨｏｓｐｉｔａｌＡｆｆｉｌｉａｔｅｄｔｏＸｉｎｊｉａｎｇＭｅｄｉｃａｌＵ－ ｎｉｖｅｒｓｉｔｙ	hospital	with funding	No	General/unspecified/mixed	Alprostadil Injection (前列地尔注射液) group	Pharmaceutical	4 Other drugs	- Cognition at 6 months (MoCA) - Nerve factors at 6 months (NSE) - Nerve factors at 6 months (NGF) - Nerve factors at 6 months (NTF) - Nerve factors at 6 months (S-100β) - Platelet parameters at 6 months (PDW) - Platelet parameters at 6 months (MPV) - Pl	Some concerns
Gao Jie 2017	Gao, J. (2017). A comparative study of sulpiride and risperidone in the treatment of Alzheimer's disease. Modern Clinical Medicine, 43(1), 42–44.	Sichuan	Chinese	Yibin First People's Hospital (宜宾市第一人民医院)	hospital	with funding	No	Alzheimer's disease	tiapride group (Intervention)	Pharmaceutical	2 Psychotropic medications	-The positive and negative syndrome at 8 weeks (PANSS)-BAHAVE-AD scores at 8 weeks (BAHAVE-AD)	Some concerns
Feng Fashui 2017	Feng, F., Wang, J., Yu, J., & Zhang, J. (2017). The efficacy of Huanzhaoyicong formula in improving cognitive dysfunction after stroke. Chinese Journal of Gerontology, 37(18), 4510–4513.	Henan	Chinese	Department of Internal Medicine, Traditional Chinese Medicine Hospital, Pingyu County, Henan Province (河南省平舆县中医院内一科)	hospital	with funding	No	General/unspecified/mixed	HYD免煎中药配方颗粒 combined with Piracetam and Donepezil (Intervention)	Multicomponent interventions	16 Pharm+TCM	- Cognition at 12 weeks (MoCA;, MMSE)- Activities of daily living at 12 weeks (ADL, not reported)- 生化指标〔总胆固醇(TC)、甘油三酯(TG)、同型半胱氨酸(Hcy)、白细胞介素(IL)-6、超氧化物歧化酶(SOD)、丙二醛(MDA)和乙�	Some concerns
Deng Yulan 2017	Deng, Y. (2017). Study on the effects of cognitive intervention on cognitive dysfunction and quality of life in patients with Alzheimer's disease. Journal of Practical Clinical Medicine, (2), 13–16.	Sichuan	Chinese	Sichuan Province Suining City Traditional Chinese Medicine Hospital Neurology Department (四川省遂宁市中医院脑病科)	hospital	without funding	No	Alzheimer's disease	Cognitive intervention combined with donepezil (Intervention)	Multicomponent interventions	14 Pharm+NPI	- Quality of life at 6 months (SF-36 scales量表) - Activities of daily living at 6 months (not reported) - Cognition at 6 months (MMSE)	Some concerns
Chen Xiaoxu 2017	Chen, X. (2017). Observation of the effects of combined folic acid, mecobalamin, and nimodipine on cognitive dysfunction caused by cerebral small vessel disease. Electronic Journal of Clinical Medical Literature, (44), 8657. https://doi.org/10.16281/j.cnki.jocml.2017.44.120.	Inner Mongolia	Chinese	Inner Mongolia Chifeng City Wengniute Banner Hospital Neurology Department Second Ward (内蒙古赤峰市翁牛特旗医院神经内科二病区）	hospital	with funding	No	General/unspecified/mixed	Folic acid combined with mecobalamin and nimodipine (Intervention)	Multicomponent interventions	19 Other multicomponents	- Cognition at 4 months (MoCA)	Some concerns
Chen Peng 2017	Chen, P. (2017). Investigation and analysis of the impact of integrative traditional Chinese and Western medicine on the quality of life of patients with vascular dementia after cerebral infarction. Electronic Journal of Integrative Cardiovascular Diseases, (35), 190–191. https://doi.org/10.16282/j.cnki.cn11-9336/r.2017.35.136.	Shandong	Chinese	Pingyi County Traditional Chinese Medicine Hospital （平邑县中医医院）	hospital	with funding	No	Vascular dementia	Intravenous injection of Shuxuetong and Edaravone (Intervention)	Multicomponent interventions	16 Pharm+TCM	- Cognition at 21 days (MMSE)- Activities of daily living at 21 days (ADL, not reported)- P300 at 21 days()- Quality of life at 21 days	Some concerns
Chen Chunying 2017	Chen, C., Liu, C., Xu, Y., Li, J., & Yan, J. (2017). The impact of multidisciplinary team collaboration interventions on cognitive function and activities of daily living in patients with Alzheimer's disease. Chinese Journal of Modern Nursing, 23(31), 3956-3960. https://doi.org/10.3760/cma.j.issn.1674-2907.2017.31.005	Zhejiang	Chinese	Department of Rehabilitation Medicine， Zhejiang Hospital	hospital	with funding	No	Alzheimer's disease	Multidisciplinary team collaboration intervention （多学科团队合作干预）group	NPI	8 Comprehensive care interventions and multicomponent NPI	- Cognition at 6 months (MMSE) - Activities of daily living at 6 months (ADL)	Some concerns
Chen Bo 2017	Chen, B. (2017). Exploration of the value of the object memory test in the training of vascular cognitive impairment. Zhejiang Clinical Medicine, 19(11), 2101–2103.	Sichuan	Chinese	Southwest Medical University Affiliated Hospital （西南医科大学附属医院）	hospital	with funding	No	General/unspecified/mixed	Conventional VCI treatment combined with periodic object memory test training (I	Multicomponent interventions	14 Pharm+NPI	- Cognition at 3 months (MMSE)- Object memory at 3 months	Some concerns
Yang Hong 2013	Yang, H., & Zhu, D. (2013). Study on the efficacy of donepezil hydrochloride in the treatment of elderly dementia. Chinese Journal of General Practice, 16(8), 853–856.	Shanghai	Chinese	Yangpu District Elderly Hospital Neurology Department, Shanghai （上海市杨浦区老年医院神经内科）	hospital	with funding	No	General/unspecified/mixed	Donepezil (Intervention group)	Pharmaceutical	1 Antidementia drugs	- Cognition at 2 years (MMSE)- Activities of daily living at 2 years (ADL)- Comparison of general condition between two groups at 2 years	High
Shen Hongxian 2013	Shen, H., Yin, S., & Fang, Y. (2013). The intervention effect of community nursing on young patients with mild cognitive impairment. Journal of PLA Nursing, 30(16), 23–25.	Zhejiang	Chinese	Huzhou Maternal and Child Health Hospital Community Health Department, Huzhou Normal University Medical College （湖州市妇幼保健院 社区卫生科, 湖州市师范学院 医学院）	non-hospital	without funding	No	Alzheimer's disease	Regular health education and general life style interventions with additional co	NPI	8 Comprehensive care interventions and multicomponent NPI	- Cognition at 12 months (MoCA)	Some concerns
Miao Jie 2013	Miao, J., Chen, C., & Bao, D. (2013). The efficacy of regular physical exercise intervention in elderly patients with mild cognitive impairment. Chinese Journal of Geriatrics, 33(17), 4322–4323.	Jilin	Chinese	Department of Physical Education, Faculty of Agriculture, Jilin University	hospital	with funding	No	General/unspecified/mixed	Regular MCI treatment with fitness training (Intervention group)	NPI	7 Physical exercise	-Cognition before and after treatment(MMSE)-Auditory Word Language Memory Scale before and after treatment(AVMT)-Activities of daily living before and after treatment(ADL)-Trail Making Test before and after treatmentTMT)-Complex graphics recall test before and after treatment(CFT)-Speech fluency test before and after treatment(VTF)-Quality of Life Rating Scale before and after treatment(QUALITY)	Some concerns
Kong Li 2013	Kong, L. (2013). Clinical observation of acupuncture treatment for vascular dementia after cerebral infarction. Tianjin Journal of Traditional Chinese Medicine, 30(12), 726–728.	Tianjin	Chinese	The First Affiliated Hospital of Tianjin University of Traditional Chinese Medicine	hospital	with funding	No	Vascular dementia	Acupuncture (Intervention group)	Multicomponent interventions	16 Pharm+TCM	- Cognition at 28 days (MMSE,HDS at 28 days)- ADL at 28 days()- Comparison of clinical efficacy between control group and observation group at 28 days	Some concerns
Qu Xiufeng 2013	Qu, X., & Huang, Y. (2013). Observation on the treatment of vascular dementia with integrative traditional Chinese and Western medicine in 60 cases. Journal of Practical Traditional Chinese Medicine, (2), 105–106.	Shandong	Chinese	Zoucheng Hospital of Traditional Chinese Medicine, Shandong Province	hospital	with funding	No	Vascular dementia	Yizhi decoction(益智汤) (Intervention group)	Multicomponent interventions	16 Pharm+TCM	- Comparison of clinical efficacy between control group and observation group at 2 months - Comparison of Serum TC、TG、HDL-C level and treatment effectiveness at 2 months.	Some concerns
Shen Yanping 2013	Shen, Y. (2013). Comparison of the effects of Liuwei Dihuang Wan and olanzapine on improving psychobehavioral symptoms in elderly dementia. Journal of Traditional Chinese Medicine Research, 19(12), 39–41.	Shanghai	Chinese	Fudan University Affiliated Zhongshan Hospital Qingpu Branch （复旦大学附属中山医院青浦分院）	hospital	with funding	No	Vascular dementia	Liu Wei Di Huang Wan (Intervention group)	TCM	11 Herbal medicine	- Cognition at 3 months (MMSE)- Pathological behavior at 3 months (BEHAVE-AD )- Clinical efficacy at 3 months)-Adverse effect between at 3 months.	Some concerns
Zhou Yong 2013	Zhou, Y., Wang, Y., & Liu, L. (2013). A comparative study of paliperidone and quetiapine in treating psychobehavioral symptoms in elderly patients with dementia. Chinese Journal of Clinical Pharmacology and Therapeutics, 18(1), 90.	Zhejiang	Chinese	Zhejiang Province Jiaxing City Kangci Hospital Geriatrics Department (浙江省嘉兴市康慈医院老年科）	hospital	with funding	No	General/unspecified/mixed	Perospirone (Intervention)	Pharmaceutical	2 Psychotropic medications	- Behavioral pathology at 12 weeks (BEHAVE-AD) - Agitation at 12 weeks (CMAI) - Cognition at 12 weeks (MMSE) - Activities of daily living at 12 weeks (ADL, not reported)	High
Tu Xiaodong 2010	Tu, X., Luo, H., Li, P., Yan, Y., & Zhong, C. (2010). Clinical observation on the treatment of psychobehavioral symptoms in elderly dementia with risperidone oral solution. Zhejiang Medical Journal, (5), 750–751.	Zhejiang	Chinese	Hangzhou Third People's Hospital, Department of Mental Health, Neurology Department （杭州市第三人民医院精神卫生科, 神经内科）	hospital	with funding	Dyad	General/unspecified/mixed	Risperidone group	Pharmaceutical	2 Psychotropic medications	-Brief Psychiatric Rating Scale at 6 weeks (BPRS) - Clinical Global Impression Scale临床总体印象量表 at 6 weeks (CGI)	Some concerns
Wang En 2011	Wang, E., Huang, Q., Huang, M., Bao, Z., Chen, B., Wang, Y., ... & Jin, X. (2011). Observation on the efficacy of total glycosides of Cistanche deserticola in Alzheimer’s disease. Zhejiang Journal of Integrative Medicine, 21(10), 699–701.	Zhejiang	Chinese	Zhejiang Taizhou Hospital （浙江省台州医院）	hospital	without funding	No	Alzheimer's disease	Total cistanchis glycosides capsules (Intervention)	TCM	11 Herbal medicine	- Cognition at 16 weeks (MMSE;, GDS)- Activities of daily living at 16 weeks (Blessed-Roth)	Some concerns
Qin Qunsheng 2015	Qin, Q., Deng, C., Yang, Y., & Deng, H. (2015). Treatment of 52 cases of elderly dementia with donepezil hydrochloride. Medical Bulletin, 34(2), 211–213.	Guangxi	Chinese	Guilin Mental Health Center, Guangxi Zhuang Autonomous Region	hospital	with funding	No	General/unspecified/mixed	Donepezil （盐酸多奈哌齐） group	Pharmaceutical	1 Antidementia drugs	- Cognition at 48 weeks (MMSE) - Activities of daily living at 48 weeks (ADL) - Clinical dementia rating score at 48 weeks (CDR)	Some concerns
Liu Yinan 2015	Liu, Y., Chen, J., Guo, K., & Li, K. (2015). Efficacy analysis of donepezil hydrochloride in the treatment of patients with mild to moderate vascular dementia. Frontiers of Medicine, (11), 148-149. https://doi.org/10.3969/j.issn.2095-1752.2015.11.125	Hunan	Chinese	Department of Internal Medicine, Neurology Center, Changsha First Hospital	hospital	with funding	No	Vascular dementia	Donepezil （盐酸多奈哌齐） group	Pharmaceutical	1 Antidementia drugs	- Clinical dementia rating at 2 months (CDR) - Cognition at 2 months (MMSE) - Activities of daily living at 2 months (ADL)	Some concerns
Mao Min 2016	Mao, M. (2016). The impact of predictive nursing on the self-care abilities of elderly patients with dementia. Eastern Food Therapy and Health Care, (8), 22. https://doi.org/10.3969/j.issn.1672-5018.2016.08.016	Sichuan	Chinese	Sichuan Academy of Medical Sciences · Sichuan Provincial People's Hospital Geriatric Internal Medicine Department 2 （四川省医学科学院·四川省人民医院老年内科二)	hospital	with funding	No	Alzheimer's disease	Regular with predictive care treatment (Intervention group)	NPI	8 Comprehensive care interventions and multicomponent NPI	-Activities Daily Living before and after treatment (ADL)	Some concerns
Li Mingqiu 2016	Li, M., Huang, H., Jiang, G., Mou, X., & Chen, Q. (2016). Clinical efficacy of tanshinone IIA combined with piracetam in treating non-dementia vascular cognitive impairment. Zhejiang Journal of Clinical Medicine, 18(7), 1295–1296.	Hubei	Chinese	Hubei Jianghan Oilfield General Hospital Geriatrics Department (湖北江汉油田总医院老年病科)	hospital	with funding	No	MCI	Intravenous injection of Tanshinone Ⅱ A combined with piracetam and ginkgo bil	Multicomponent interventions	16 Pharm+TCM	- Cognition at 24 weeks (MoCA;, VFT;, WBD)	High
Zhang Qian 2013	Zhang, Q. (2013). Evaluation of the efficacy and safety of nimodipine combined with donepezil in treating mild to moderate vascular cognitive impairment. Chinese Medical Guide, 11(23), 244–245.	Shandong	Chinese	Victory Petroleum Administration Supply Hospital Internal Medicine (胜利石油管理局供应医院内科)	hospital	with funding	No	Vascular dementia	Donepezil treatment & Nimodipine (多奈哌齐治疗&尼莫地平)(Intervention group)	Pharmaceutical	17 multiple drugs	-Cognition at 12 weeks(MMSE)	Some concerns
Zhang Fan 2013	Zhang, F. (2013). Observation on the efficacy of gangliosides combined with shuxuening in treating multi-infarct dementia. Journal of Modern Integrated Chinese and Western Medicine, 22(31), 3475–3476.	Shaanxi	Chinese	Shaanxi Province Nuclear Industry 215 Hospital (陕西省核工业二一五医院)	hospital	with funding	Dyad	General/unspecified/mixed	Regulatory treatment and symptomatic treatment & Sodium injection of monosialotetrahexosylganglioside (规治疗及对症治疗&单唾液酸四己糖神经节苷脂钠注射液)(Intervention group)	Pharmaceutical	4 Other drugs	-Cognition at 4 weeks (MMSE)	Some concerns
Zhang Baoli 2013	Zhang, B., Song, Y., Li, X., & Wang, C. (2013). Efficacy and safety of memantine hydrochloride in the treatment of Alzheimer’s disease. Chinese Journal of Hospital Pharmacy Evaluation and Analysis, (3), 260–262.	Beijing	Chinese	Beijing Haidian District Mental Health Prevention&Treatment Hospital，Beijing ，China;2.Dept.of Gerontology，Beijing Huilongguan Hospital，Beijing	non-hospital	with funding	No	Alzheimer's disease	Aniraceta plus ginkgo biloba leaves extract capsule with add—on memantin (Inte	Pharmaceutical	17 multiple drugs	-Cognitive at 12 months (MMSE) -Cognitive at 12 months (BEHAVE-AD) -Total effectiveness at 12 months	Some concerns
Xia Xun 2013	Xia, X. (2013). Effects of ginkgo biloba extract on mild cognitive impairment. Zhejiang Journal of Integrative Medicine, 23(11), 876–878.	Zhejiang	Chinese	Hangzhou Yuhang District Fifth People's Hospital (杭州市余杭区第五人民医院)	hospital	with funding	No	MCI	Gingko biloba extract (Intervention)	Multicomponent interventions	16 Pharm+TCM	- Cognition at 1 year (MMSE;, CDT)- Activities of RBC-Ach at 1 year - Activities of RBC-AchE at 1 year	Some concerns
Wang Qin 2013	Wang, Q. (2013). Study on the effects of ginkgo biloba extract on memory function in Alzheimer’s disease. Medical Review, 19(10), 1898–1899.	Hebei	Chinese	The People's Liberation Army Heping Hospital Bethune International	hospital	with funding	No	Alzheimer's disease	Ginkgo biloba extract (银杏叶提取物) group	TCM	11 Herbal medicine	- Cognition at 6 months (MMSE) - Radioactivity ratio at 6 months (RAR)	Some concerns
Wang Hui 2013	Wang, H., & Li, J. (2013). Clinical comparison of Huazhuo Yishen Decoction and piracetam in the treatment of vascular dementia. China Health Industry, 10(34), 181–182.	Hebei	Chinese	Nandagang Hospital, Cangzhou City, Hebei Province (河北省沧州市南大港医院）	hospital	with funding	No	Vascular dementia	Huazhuo Yishen Decoction (化浊益神汤)(Intervention group)	TCM	11 Herbal medicine	-Cognition at 30 days (MMSE) -ADL at 30 days (ADL)	Some concerns
Tian Junbiao 2013	Tian, J., Zhao, J., Song, S., Liu, X., Cui, Y., & Yang, L. (2013). Clinical study on the treatment of mild cognitive impairment in the elderly with the method of resolving turbidity, detoxifying, promoting blood circulation, and dredging collaterals. Chinese Journal of Emergency Traditional Chinese Medicine, 22(9), 1492–1493.	Hebei	Chinese	Hebei Provincial Hospital oftraditional Chinese medicine	hospital	without funding	No	MCI	Traditional Chinese Medicine （中药） group	TCM	11 Herbal medicine	- Cognition at 1 month (MMSE)	High
Song Shuchang 2013	Song, S., Zhao, J., Tian, J., Wang, Z., Yang, L., & Liu, X. (2013). Efficacy observation of electroacupuncture combined with medication in the treatment of cognitive impairment after stroke: A study of 60 cases. Chinese Journal of Emergency Traditional Chinese Medicine, 22(11), 1859–1860.	Hebei	Chinese	Hebei Province Cangzhou Hospital of Integrated Traditional and Western Medicine，	hospital	with funding	No	MCI	Acupuncture group	TCM	12 Acupuncture and Massage(Tuina)	Cognition at 4 weeks (MMSE)	Some concerns
Shi Weigang 2013	Shi, W., Hu, J., Fu, H., & Guo, W. (2013). Treatment of vascular cognitive impairment with Tianzhi granules combined with western medicine: A study of 57 cases. Chinese Medicine Research, 26(6), 39–41.	Henan	Chinese	Pingdingshan First People's Hospital	hospital	with funding	No	General/unspecified/mixed	Tianzhi Granules and Donepezil Hydrochloride Tablets (天智颗粒及盐酸多奈哌齐片) group	Multicomponent interventions	16 Pharm+TCM	- Cognition at 8 weeks (MoCA) - Activities of daily living at 8 weeks (ADL) - Event-related potential at 8 weeks (ERP)	Some concerns
Ma Yongming 2013	Ma, Y., & Geng, Y. (2013). Treatment of vascular dementia with Tianzhi granules: A study of 58 cases. Chinese Medicine Modern Distance Education, 11(16), 20.	Henan	Chinese	Henan Province Luohe Medical Higher Vocational College Second Affiliated Hospital (河南省漯河医学高等专科学校第二附属医院)	hospital	with funding	Dyad	Vascular dementia	TianZhi capsule (Intervention group)	TCM	11 Herbal medicine	-effectiveness at 90 days ("Evaluation Criteria for the Efficacy of Dementia" 《老年痴呆病的疗效评定标准》)	High
Li Genxiang 2013	Li, G., Fei, Y., & Lin, Y. (2013). Treatment of vascular dementia with compound Congrong Yizhi capsules: A study of 60 cases. Journal of Medicine Guide, 32(8), 1035–1037.	Zhejiang	Chinese	Kangci Hospital of Jiaxing City	hospital	with funding	No	Vascular dementia	FuFangCongRongYiZhi Capsules (复方苁蓉益智胶囊) group	TCM	11 Herbal medicine	- Cognition at 12 months (MMSE)- Activities of daily living at 3,6 and 12 months (ADL)	Some concerns
Li Aiyun 2013	Li, A., & Li, X. (2013). The impact of integrated cognitive training on the mood of Alzheimer's disease patients. Chinese Journal of Practical Nursing, 29(6), 10–13.	Shandong	Chinese	Shandong Province Qingzhou City Veterans Hospital Geriatrics Department, Weifang Medical University School of Nursing (山东省青州市荣军医院老年病科, 潍坊医学院护理学院)	hospital	with funding	No	Alzheimer's disease	Integrative cognitive training (Intervention group)	NPI	5 Cognitive intervention	-Dementia Mood Assessment Scale (DMAS)at 3, 6, 12 months()-QOL-AD at 3, 6, 12 months	Some concerns
Guo Zhongwei 2013	Guo, Z., Chen, X., Xing, B., & Zhang, J. (2013). Clinical study on the combination of kidney-tonifying phlegm-resolving formula and donepezil hydrochloride for moderate to severe Alzheimer's disease with psychiatric and behavioral symptoms. Zhejiang Medical Journal, (23), 2089–2092.	Zhejiang	Chinese	Zhejiang Provincial Tongde Hospital Geriatrics Department (浙江省立同德医院老年科)	hospital	without funding	No	Alzheimer's disease	Reinhartdt and sea cucumber capsule combined with donepezil (Intervention)	Multicomponent interventions	16 Pharm+TCM	- Cognition at 12 weeks (SIB)-BPSD(BEHAVE-AD)	Some concerns
Zhang Jianmin 2011	Zhang, J., Dong, J., Zhao, A., Meng, L., & Wang, S. (2011). The impact of cognitive behavioral therapy on patients with vascular cognitive impairment following ischemic stroke. Journal of the PLA Nursing, 28(19), 10–12.	Tianjin	Chinese	The 254th Hospital of the People's Liberation Army, Neurology Department (解放军第254医院神经内科)	hospital	with funding	No	General/unspecified/mixed	Behavioral and cognitive therapy (Intervention)	NPI	6 Psychosocial intervention	- Cognition at 2 weeks (MoCA)	Some concerns
Zhang Yuming 2015	Zhang, Y. (2015). A comparative study of the efficacy of oxiracetam and piracetam in the treatment of cognitive impairment after stroke. Chinese Journal of Practical Neurological Diseases, 18(14), 28–30.	Shandong	Chinese	Shandong Wenshang County Traditional Chinese Medicine Hospital Neurology Department (山东汶上县中医院神经内科)	hospital	with funding	No	General/unspecified/mixed	Olasitan treatment (奥拉西坦治疗)(Intervention group)	Pharmaceutical	4 Other drugs	-Cognition at 6 months (MoCA, MMSE) -Activities of daily living at 6 months (ADL)	Some concerns
Zhou Yufang 2013	Zhou, Y. (2013). The impact of comprehensive nursing on cognition, mental state, and activities of daily living in Alzheimer's disease patients. Chinese Journal of Modern Nursing, (19), 2272–2274.	Hubei	Chinese	Department of Outpatient Office, the Central Hospital of Wuhan City	hospital	with funding	No	Alzheimer's disease	Comprehensive nursing (综合护理) group	NPI	8 Comprehensive care interventions and multicomponent NPI	- Cognition at 6 months (MMSE) - Hamilton depression scale (HAMD) - Hamilton anxiety scale (HAMA) - Activities of daily living at 6 months (ADL)	Some concerns
Zhang Yuerong 2014	Zhang, Y., & Yang, G. (2014). The efficacy of hyperbaric oxygen therapy on cognitive impairment in patients with lacunar infarction and nursing experiences. Chinese Journal of General Medicine, 12(5), 818–819.	Jiangsu	Chinese	Department of Hyperbaric Oxygen，Jingling Hospital，Nanjing University School of Medicine	hospital	with funding	No	MCI	Hyperbaric oxygen (高压氧) group	NPI	10 Hyperbaric oxygen therapy (HBOT)	- Cognition at 3 months (MoCA)	Some concerns
Li Ping 2014	Li, P., An, Z., & Duan, J. (2014). A randomized controlled study of brain protein hydrolysate injection for treating cognitive dysfunction after stroke. Journal of Stroke and Neurological Diseases, 31(3), 259–262.	Tianjin	Chinese	Tiajin Medical University	hospital	with funding	No	General/unspecified/mixed	Cerebroprotein Hydrolysate (Intervention)	Pharmaceutical	4 Other drugs	- Cognition at 90 days (MMSE;, MoCA)	Some concerns
Dong Fang 2018	Dong, F., & Du, Y. (2018). The effect of low-dose folic acid on cognitive function in patients with cerebral infarction associated with hyperhomocysteinemia. Chinese Journal of Geriatrics, 38(21), 5135–5137.	Shandong	Chinese	Tengzhou Traditional Chinese Medicine Hospital Neurology Department (滕州市中医医院神经内科)	hospital	without funding	No	MCI	Folic acid (intervention)	Supplements & other nutrition intervention	20 Supplements & other nutrition intervention	-NIHSS at 1 year - Cognition at 1 year (MoCA)-两组治疗前LDL-C、HDL-C、Hcy、丙氨酸氨基转移酶(ALT)、肌 酐(Cr)后检验指标比较 -两组治疗前后颈动脉IMT、IPA及易损斑块检出比较 - Comparison of LDL-C, HDL-C, Hcy, alanine aminotransferase (ALT), and creatinine (Cr) test indicators before treatment in the two groups - Comparison of carotid IMT, IPA, and vulnerable plaque detection before and after treatment in the two groups	Some concerns
Wang Yu 2018	Wang, Y., Zhao, S., Liu, X., Zheng, Y., & Meng, S. (2018). The efficacy of ginkgo biloba extract injection combined with edaravone in treating vascular cognitive impairment and its effects on serum levels of MMP-9, NO, and ET-1. Journal of Integrated Traditional and Western Medicine for Cardiovascular Disease, 16(2), 223–226.	Liaoning	Chinese		hospital	without funding	No	Vascular dementia	GDI+EDA(Intervention group)	Multicomponent interventions	18 TCM+NPI	-Cognition at 14 days (MoCA)	Some concerns
Yang Deli 2018	Yang, D. (2018). Clinical observation of acupuncture combined with comprehensive rehabilitation therapy for post-stroke swallowing, cognitive, and psychological dysfunction. Guangming Traditional Chinese Medicine, 19, 2870–2873. doi:CNKI:SUN:GMZY.0.2018-19-037.	Guangdong	Chinese	Third Affiliated Hospital of Guangdong Medical University (广东医科大学附属第三医院)	hospital	with funding	No	General/unspecified/mixed	Acupuncture treatment (针刺治疗) group	Multicomponent interventions	18 TCM+NPI	- Wechsler Memory Scale at 3 months (WMS) - Cognition at 3 months (MMSE) - Cognition at 3 months (MoCA) - Hamilton Depression Scale at 3 months (HAMD) - Hamilton Anxiety Scale at 3 months (HAMA) - COR at 3 months	Some concerns
Yu Shanshan 2018	Yu, S., Zhu, Y., Wang, M., & Xu, J. (2018). Clinical observation of compound sea snake capsule adjunctive treatment for psychiatric and behavioral symptoms in early-onset Alzheimer's disease. Zhejiang Journal of Integrated Traditional and Western Medicine, 28(3), 197–200.	Zhejiang	Chinese	Department of Geriatric Psychiatry, Third Hospital of Quzhou City, Zhejiang Province	hospital	with funding	No	Alzheimer's disease	RSC group	Multicomponent interventions	16 Pharm+TCM	- Cognition at 3 months (MMSE) - Cognition at 3 months (ADAS-Cog) - Activities of daily living at 3 months (ADL) - Clinical dementia rating at 3 months (CDR) - TESS at 3 months	High
Cong Yannian 2018	Cong, Y., Sun, H., Zhang, J., Zhao, J., Tan, M., Dong, L., ... & Liu, X. (2018). The effect of magnesium valproate combined with donepezil on Alzheimer's disease and its impact on urinary tau protein and plasma lipoprotein-associated phospholipase A2 levels in patients. Chinese Medicine, (07), 1025–1029. doi:CNKI:SUN:ZGYG.0.2018-07-017.	Shandong	Chinese	Shandong Province Weihai City Municipal Hospital Neurology Department (山东省威海市立医院神经内科)	hospital	with funding	No	Alzheimer's disease	Magnesium Valproate (丙戊酸镁) group	Pharmaceutical	4 Other drugs	- Cognition at 8 weeks (MMSE) - Activities of daily living at 8 weeks (ADL) - Neuropsychiatric Inventory at 8 weeks(NPI) - Levels of urine AD7c—NTP, plasma Lp-PLA2, interleukin-6 (IL-6)tumor necrosis factor, C-reactive protein(CRP)at 8 weeks	Some concerns
Gao Huarong 2017	Gao, H. (2017). Efficacy observation of modified Dioscorea pills in the early treatment of non-dementia vascular cognitive impairment. Journal of Modern Integrated Chinese and Western Medicine, 26(21), 2336–2339.	Shandong	Chinese	Peking University Medical Lu Zhong Hospital (北大医疗鲁中医院)	hospital	with funding	No	MCI	Shuyu Wan combined with donepezil (Intervention)	Multicomponent interventions	16 Pharm+TCM	- Cognition at 8 weeks (MMSE;, MoCA)	Some concerns
Dong Rui 2017	Dong, R., Guo, S., & Zou, J. (2017). Efficacy study of nimodipine combined with butylphthalide in the treatment of early vascular cognitive impairment after acute cerebral infarction. Zhejiang Practical Medicine, 22(4), 244–246.	Zhejiang	Chinese	The 117th Hospital of the People's Liberation Army (解放军第一一七医院)	hospital	with funding	No	General/unspecified/mixed	Nimodipine combined with Butylphthalide soft capsules and routine treatment (Int	Pharmaceutical	17 multiple drugs	- Cognition at 2 months (MoCA)	Some concerns
Tang Nong 2016	Tang, N., Hu, Y., Wu, L., Wu, Y., Zhang, Q., He, Q., & Huang, Q. (2016). Clinical efficacy of Yifeixuanfeijiangzhuo capsules in the treatment of vascular dementia. Chinese Journal of Geriatrics, 36(4), 843–844.	Guangxi	Chinese	Classic Chinese Medicine Clinical Research Institute of Guangxi University of Traditional Chinese Medicine	hospital	with funding	No	Vascular dementia	Yifeixuanfeijiangzhuo capsules(益肺宣肺降浊胶囊) group	TCM	11 Herbal medicine	- Cognition at 2 months (MMSE) - Activities of daily living at 2 months (BBS)	High
Wu Jinhui 2016	Wu, J. (2016). Clinical study on the treatment of non-dementia vascular cognitive impairment with donepezil hydrochloride combined with blood-nourishing brain-clearing granules. Chinese Journal of Practical Neurological Diseases, 19(8), 122–123.	Henan	Chinese	Henan Pingmei Shenma Group General Hospital Neurology Department (河南平煤神马集团总医院神经内科)	hospital	with funding	No	MCI	Yangxue Qingnao granule combined with donepezil hydrochloride (Intervention)	Multicomponent interventions	16 Pharm+TCM	- Cognition at 8 weeks (HDS;, MMSE) - Activities of daily living at 8 weeks (ADL)	Some concerns
Zhuo Zhongfen 2016	Zhuo, Z. (2016). The effects of Danhong injection on serum VEGF, IL-1β, and Livin levels in 66 cases of vascular dementia. Chinese Journal of Ethnic Medicine and Folk Medicine, (3), 89–90.	Guangdong	Chinese	Houjie Hospital New Wei Community Health Service Station, Dongguan City, Guangdong Province (广东省东莞市厚街医院新围社区卫生服务站)	hospital	with funding	No	Vascular dementia	Danhong injection combined with routine medication treatment (Intervention)	Multicomponent interventions	16 Pharm+TCM	- Cognition at 12 weeks (MMSE;, MoCA)	Some concerns
Cheng 2016	Cheng, S. T., Fung, H. H., Chan, W. C., & Lam, L. C. (2016). Short-term effects of a gain-focused reappraisal intervention for dementia caregivers: A double-blind cluster-randomized controlled trial. The American Journal of Geriatric Psychiatry, 24(9), 740-750.	Hong Kong	English	The Education University of Hong Kong	non-hospital	without funding	No	Alzheimer's disease	BF	Carer Intervention	15 Carer support	- Depressive symptom at 2 months (17-itemHamilton Depression Rating Scale) - Burden at 2 months (22-item Zarit Burden Interview) - Psychological well-being at 2 months S80(20-item version of Ryff’s Psychological Well-being Scale)	Low
Lam 2014	Lam, L. C., Chan, W. M., Kwok, T. C., & Chiu, H. F. (2014). Effectiveness of Tai Chi in the maintenance of cognitive and functional abilities in mild cognitive impairment: A randomised controlled trial. Hong Kong Medical Journal, 20(3 Suppl 3), 20–23.	Hong Kong	English	Department of Psychiatry, The Chinese University of Hon	non-hospital	with funding	Dyad	MCI	24-style Tai Chi	NPI	7 Physical exercise	- Cognition at 1 year (CDR) - Functioning changes at 1 year (DAD) - CSDD score at 1 year - NPI score at 1 year - BBS at 1 year	High
Leung 2015	Leung, N. T. Y., Tam, H. M. K., Chu, L. W., Kwok, T. C. Y., Chan, F., Lam, L. C. W., Woo, J., & Lee, T. M. C. (2015). Neural plastic effects of cognitive training on the aging brain. Neural Plasticity, 2015, Article 535618, 9 pages. https://doi.org/10.1155/2015/535618	Hong Kong	English	The University of Hong Kong	non-hospital	with funding	No	MCI	Cognitive Training group (CT) - (Intervention)	NPI	5 Cognitive intervention	-Cognition in 13 weeks (Sustained attention, working memory, verbal & visual-spatial memory)	Some concerns
Pang Runhui 2018	Pang, R. (2018). Observation on the effect of donepezil hydrochloride combined with oxiracetam in the treatment of senile dementia. Chinese Journal of Modern Medicine, (20), 73–74, 79. doi:CNKI:SUN:ZMYX.0.2018-20-033.	Gansu	Chinese		hospital	without funding	No	General/unspecified/mixed	hydrochloride combined with Oxiracetam (Intervention group)	Pharmaceutical	17 multiple drugs	-dementia assessment at 12 weeks(CDR)-ADL at 12 weeks (not reported)-cognition at 12 days(MMSE)	Some concerns
Liao Huawei 2017	Liao, H. (2017). Clinical study on the treatment of Alzheimer's disease with scalp acupuncture combined with cognitive function training. Journal of Traditional Chinese Medicine, 32(08), 1566–1569.	Guangxi	Chinese	Nanning Eighth People's Hospital (南宁市第八人民医院)	hospital	without funding	Dyad	Alzheimer's disease	scalp acupuncture combined with cognitive function training (Intervention group)	Multicomponent interventions	18 TCM+NPI	-cognition at 3 months (cognitive items in the functional independence measure，FIM)- ADL at 3 months (Activities of Daily Living (ADL) Assessment Score 日常生活活动能力评分, unclear)-IADL(functional activities questionnaire (FAQ)unclear)- western aphasia battery at 3 months	Some concerns
Qi Bo 2020	Qi, B. (2020). Discussion on the effects of oxiracetam combined with nimodipine in the treatment of mild cognitive impairment caused by stroke. China Modern Drug Application, (07), 110–112. doi:10.14164/j.cnki.cn11-5581/r.2020.07.050.	Liaoning	Chinese	Liaoning Huludao City Lianshan District People's Hospital (葫芦岛市连山区人民医院)	hospital	with funding	No	MCI	Oxiracetam combined with nimodipine (Intervention)	Pharmaceutical	4 Other drugs	- Cognition at 12 weeks (MMSE;, MoCA)- Activities of daily living at 12 weeks (BI)- Nerve function (NIHSS)	High
Huang Pinglin 2019	Huang, P., Yang, Z., & Su, W. (2019). Observation on the efficacy of modified Ba Zhen Decoction combined with oxiracetam capsules for cognitive impairment after cerebral infarction. Chinese Journal of Clinical Research, (14), 88–90. doi:CNKI:SUN:ZYLY.0.2019-14-035.	Guangdong	Chinese	Guangdong Province Yingde City Traditional Chinese Medicine Hospital (广东省英德市中医院)	hospital	with funding	No	General/unspecified/mixed	Bazhen decoction combined with oxiracetam capsule (Intervention)	Multicomponent interventions	16 Pharm+TCM	- Cognition at 3 weeks (MMSE)	Some concerns
Huang Mian 2019	Huang, M., Li, L., Li, F., Liu, C., Deng, X., Wan, Y., & Hou, L. (2019). Clinical study on the treatment of Alzheimer's disease with phenylbutyrate soft capsules combined with donepezil. Modern Drugs and Clinical, 34(9), 2672–2676.	Hubei	Chinese	Wuhan Third Hospital Guanggu Campus Neurology Department (武汉市第三医院光谷院区 神经内科）	hospital	with funding	No	Alzheimer's disease	Butylphthalide Soft Capsules combined with donepezil (Intervention)	Pharmaceutical	17 multiple drugs	- Cognition at 6 months (MMSE;, ADAS-cog) - ADL at 6 months	Some concerns
Gao Zhangdai 2019	Gao, Z., He, Y., Qi, L., Zheng, X., & Liu, Q. (2019). The effect of donepezil hydrochloride on Cys C and Hcy levels in AD patients and its relationship with cognitive function. Medical Testing and Clinical Practice, 16(24), 3680–3683.	Shaanxi	Chinese	Second Neurology Department of the Second Affiliated Hospital of Xi'an Medical University （西安医学院第二附属医院神经内二科）	hospital	with funding	No	Alzheimer's disease	Butylphthalide combined with Donepezil (Intervention)	Pharmaceutical	4 Other drugs	- Cognition at 16 weeks (MMSE)- 两组患者治疗前后CysC、Hcy 评分比较 at 16 weeks -Comparison of CysC and Hcy scores before and after treatment in two groups of patients at 16 weeks.	Some concerns
Gao Lidong 2019	Gao, L., Wang, X., Huo, S., Guo, M., & Gao, L. (2019). The effect of ginkgo biloba extract combined with donepezil hydrochloride in the treatment of senile dementia. China Practical Medicine, 46(2), 97–100.	Shandong	Chinese	Shandong Province Binzhou Central Hospital （山东省滨州市中心医院）	hospital	with funding	No	Alzheimer's disease	Gingko biloba extract combined with donepezil hydrochloride tablets (Interventio	Multicomponent interventions	16 Pharm+TCM	- Cognition at 9 months (ADAS-cog,MMSE) - Activities of daily living at 9 months (ADL) - Factor level at 9 months (ACh) - Factor level at 9 months (MDA) - Factor level at 9 months (NO)	Some concerns
Gao Chu 2019	Gao, C., & Li, Z. (2019). The effect of phenylbutyrate on cognitive function and blood rheology in patients with vascular dementia. Journal of Shanxi Medical University for Workers, (1), 25–27.	Henan	Chinese	Yongcheng City People's Hospital (永城市人民医院)	hospital	with funding	No	Vascular dementia	Butylphthalide(丁苯酞) group	Pharmaceutical	4 Other drugs	- Cognition at 12 weeks (MMSE) - Activities of daily living at 12 weeks (ADL)	High
Ma Liping 2019	Ma, L., Ma, S., & Xu, L. (2019). Analysis of the application effects of personalized nursing in the care of elderly patients with dementia. Health Friend, (6), 196-197.	Shandong	Chinese	Rizhao City Mental Health Center (日照市精神卫生中心)	hospital	with funding	No	Alzheimer's disease	Personalised care (Intervention group)	NPI	8 Comprehensive care interventions and multicomponent NPI	-Activities of Daily Living before and after intervention(ADL)-Cognition before and after intervention (MMSE)	Some concerns
Rao Yanling 2019	Rao, Y., & Huang, W. (2019). Observation on the efficacy of phenylbutyrate capsules combined with cognitive rehabilitation training on cognitive function in patients with vascular dementia. Neural Injury and Functional Reconstruction, (08), 416–417+432. doi:10.16780/j.cnki.sjssgncj.2019.08.013.	Hubei	Chinese	Wuhan Fifth Hospital (武汉市第五医院)	hospital	with funding	No	Vascular dementia	Butylphthalide capsule+ cognitive rehabilitation training (intervention)	Pharmaceutical	4 Other drugs	-Cognition at 12 weeks (MMSE)-Cognition at 12 weeks (WME)- Cognition at 12 weeks (MoCA)-The quality of life at 12 weeks()-The event-based potential (ERP)at 12 weeks	Some concerns
Gu Zhiju 2019	Gu, Z., Li, K., & Zhang, J. (2019). The impact of comprehensive cognitive training on cognitive function, daily living abilities, and quality of life in elderly patients with cognitive impairment. Practical Journal of Cardiac and Cerebral Vascular Disease, (S1), 55–58. doi:CNKI:SUN:SYXL.0.2019-S1-019.	Jiangsu	Chinese	Jiangsu Province Lianyungang City First People's Hospital (江苏省连云港市第一人民医院)	hospital	with funding		MCI	Comprehensive thinking training mode on the basis of routine training mode (Inte	NPI	5 Cognitive intervention	- Cognition at 3, 6 months(MMSE)- Activities of daily living at 3,6 months(Barthel ADL)-quality of life at 6 months(QOL-AD)-Satisfaction level at 6 months	Some concerns
Han Xiaogai 2019	Han, X., Li, X., Li, L., Shan, H., Bie, L., & Ma, J. (2019). The effect of computer-assisted cognitive training on cognitive function in patients with Parkinson's disease. Chinese Journal of Practical Nervous Diseases, (16), 1826–1832.	Henan	Chinese	Henan Province Red Cross Blood Center (河南省红十字血液中心）	hospital	without funding	No	General/unspecified/mixed	Computer-assisted cognitive training (Intervention)	NPI	5 Cognitive intervention	- Cognition at 6 months (MoCA) - ADL at 6 months (PDQ-39)	Some concerns
Huo Junting 2019	Huo, J., Song, S., Li, W., & Liu, Y. (2019). The effects of folic acid and vitamin B12 adjunctive therapy on cognitive function, serum cytokines, and neurotransmitters in patients with Alzheimer's disease. Journal of Difficult Diseases, 18(2), 123–126.	Beijing	Chinese	Tsinghua University Affiliated Beijing Chuiyangliu Hospital Neurology Department （清华大学附属北京市垂杨柳医院神经内科）	hospital	with funding	No	Alzheimer's disease	Folic acid and vitamin B12 combined with Donepezil hydrochloride and Memantine h	Multicomponent interventions	19 Other multicomponents	- Cognition at 6 months (MMSE)- Cognition at 6 months (NPI)- ADL at 6 months()-２组治疗前后血清细胞因子水平比较 at 6 months()- ２组治疗前后血清神经递质水平比较 at 6 months	Some concerns
Lei Hongbo 2019	Lei, H. (2019). The clinical effect of prostaglandin E1 combined with piracetam in the treatment of vascular dementia. Henan Medical Research, (15), 2775–2777. doi:CNKI:SUN:HNYX.0.2019-15-041.	Henan	Chinese	Second People's Hospital of Neixiang County	hospital	with funding	No	Vascular dementia	Alprostadil (前列地尔) group	Pharmaceutical	3 Antihypertensives	- Cognition at 2 weeks (MMSE) - Activities of daily living at 2 weeks (Barthel)	Some concerns
Chen Yong 2019	Chen, Y., Guan, D., & Chen, X. (2019). The effect of implementing clinical pathways on improving cognitive function and quality of life in patients with Alzheimer's disease. Jiangsu Journal of Preventive Medicine, 30(3), 349–350.	Jiangsu	Chinese	Nanjing Medical University School of Public Health （南京医科大学公共卫生学院）	hospital	with funding	No	Alzheimer's disease	Clinical pathway (临床路径) (Intervention group)	NPI	8 Comprehensive care interventions and multicomponent NPI	- Cognition at 5 days (MMSE) - QOL - AD at 5 days	Some concerns
Chen Dong 2020	Chen, D. (2020). The effects of donepezil combined with butylphthalide on the prognosis of multiple cerebral infarction dementia and the levels of serum vascular endothelial growth factor and vascular endothelial growth factor receptor. Anhui Medical Journal, (05), 1007–1010.	Hubei	Chinese	Jianghan University Affiliated Hospital Wuhan Sixth Hospital Neurology Department (江汉大学附属医院武汉市第六医院神经内科)	hospital	with funding	No	General/unspecified/mixed	Butylphthalide Soft Capsules combined with Donepezil (Intervention)	Pharmaceutical	17 multiple drugs	- Cognition at 16 weeks (MMSE;, CDR) - ADL at 16 weeks (IADL+PSMS)	Some concerns
Chen Zhengyi 2019	Chen, Z., Gong, J., Wu, Y., Ping, R., Sun, Y., Ni, W., & Gu, H. (2019). Efficacy observation of repetitive transcranial magnetic stimulation combined with cognitive rehabilitation training in the treatment of cognitive impairment after stroke. Chinese Journal of Physical Medicine and Rehabilitation, 41(3), 199–201.	Zhejiang	Chinese	Zhejiang Shaoxing People's Hospital Rehabilitation Center (浙江绍兴市人民医院康复中心)	hospital	with funding	Dyad	MCI	Conventional basic treatment and cognitive rehabilitation training supplemented with high-frequency repetitive transcranial magnetic stimulation therapy. 常规基础治疗及认知康复训练辅以高频重复经颅磁刺激治疗(I	Multicomponent interventions	18 TCM+NPI	-Cognition at 4 weeks (MoCA) -Activities of daily living at 4 weeks (MBI)	Some concerns
Qian Youyou 2019	Qian, Y. (2019). Efficacy observation of centrophenoxine, aspirin, and ginkgo leaf tablets in the treatment of vascular dementia. Journal of Practical Clinical Medicine, (1), 48–51.	Hubei	Chinese	Gucheng Country People's Hospital in Hubei	hospital	with funding	No	General/unspecified/mixed	银杏叶片 group	Multicomponent interventions	16 Pharm+TCM	- Hastgawadementia Scale at 3 months (HDS) - Activities of daily living at 3 months (ADL) - Cognition at 3 months (MMSE)	Some concerns
Guo Shiyan 2019	Guo, S., Shi, W., & Liu, F. (2019). A study on the prognosis of cognitive impairment after ischemic stroke with cognitive training. Journal of Henan University of Science and Technology (Medical Edition), (02), 157–160. https://doi.org/10.15926/j.cnki.issn1672-688x.2019.02.023.	Henan	Chinese	Zhengzhou University Fifth Affiliated Hospital (郑州大学第五附属医院)	hospital	with funding	No	General/unspecified/mixed	Cognitive function training on the basis of rehabilitation nursing (Intervention	NPI	8 Comprehensive care interventions and multicomponent NPI	-NIH stroke scale at 4 weeks (NIHSS)-Cognition at 4 weeks (MMSE, MoCA)-Activities of daily living at 4 weeks (Barthel ADL)	Some concerns
Hao Dongsheng 2019	Hao, D. (2019). Clinical observation on the treatment of cognitive dysfunction after stroke with integrated traditional Chinese and Western medicine. Journal of Practical Traditional Chinese Medicine, (02), 208–209. doi:CNKI:SUN:ZYAO.0.2019-02-166.	Henan	Chinese	Yongcheng People's Hospital, Henan Province (河南省永城市人民医院)	hospital	with funding	No	General/unspecified/mixed	Cognitive behaviour therapy + Acupuncture (Intervention group)	Multicomponent interventions	18 TCM+NPI	- Cognition at 2 months (MoCA) - ADL at 2 months	Some concerns
Zheng Yubin 2020	Zheng, Y. (2020). Efficacy observation of ginkgo biloba extract and donepezil in the treatment of mild to moderate vascular dementia. Clinical Medical Engineering, 27(2), 155.	Guangdong	Chinese	Chaozhou People's Hospital (潮州市人民医院)	hospital	without funding	No	Vascular dementia	Ginkgo Ketone Ester Dropping Pills + Donepezil (Intervention group)	Multicomponent interventions	16 Pharm+TCM	- Cognition at 3 months (MMSE) - ADL at 3 months, - CDR at 3 months, - Comparison of clinical efficacy between control group and observation group at 3 months - Comparison of carotid artery intima thickness between two groups at 3 months	Some concerns
Zheng Chanjuan 2020	Zheng, C., Xia, W., Duan, C., Li, Z., Wang, J., Cui, X., & Xu, T. (2020). Efficacy observation of repetitive transcranial magnetic stimulation combined with donepezil in the treatment of cognitive impairment after stroke. Chinese Journal of Physical Medicine and Rehabilitation, 42(1), 32–36.	Hubei	Chinese	Hubei Province Integrated Traditional Chinese and Western Medicine Hospital Rehabilitation Medicine Center (湖北省中西医结合医院康复医学中心)	hospital	without funding	No	General/unspecified/mixed	rTMS combined with donepezil (Intervention)	Multicomponent interventions	14 Pharm+NPI	- Cognition at 4 weeks (MoCA;, RBMT) - ADL at 4 weeks (MBI)	High
Zou Lianwu 2019	Zou, L., & Xu, Z. (2019). Clinical efficacy analysis of oxiracetam combined with nimodipine in the treatment of 120 cases of vascular dementia. Northern Pharmacy, (07), 28–29. doi:CNKI:SUN:BFYX.0.2019-07-016.	Guangdong	Chinese	Baiyun Jingkang Hospital (白云精康医院)	hospital	with funding	No	Vascular dementia	Intravenous Injection of Oxiracetam combined with Nimodipine (Intervention)	Pharmaceutical	17 multiple drugs	- Cognition at 2 months (MMSE;, HDS)- Activities of daily living at 2 months (ADL, not reported)- Clinical efficacy at 2 months()- Adverse effects at 2 months	Some concerns
Huang Xixi 2019	Huang, X., & Chen, L. (2019). Analysis of the intervention effect of the health belief model on self-health behavior management in elderly dementia patients. Chinese Rural Health Care Management, (09), 671–674. doi:CNKI:SUN:ZNWS.0.2019-09-019.	Zhejiang	Chinese	Wenzhou Central Hospital, Zhejiang Province (浙江省温州市中心医院)	hospital	with funding	No	General/unspecified/mixed	Health belief model based on health consciousness combined with routine health e	NPI	6 Psychosocial intervention	- Activities of daily living at 1 month (ADL;, PSMS;, IADL; KAP)- Comparison of health behavior scores between two groups of research subjects. 两组研究对象健康行为评分比较 at 1 month	Some concerns
Huang Huilian 2019	Huang, H., & Chen, L. (2019). Effects of total glycosides of amorphophallus on cognitive function and serum p-tau protein expression in patients with vascular dementia. Journal of Integrated Traditional Chinese and Western Medicine for Cardiocerebrovascular Diseases, (08), 1248–1250. doi:CNKI:SUN:ZYYY.0.2019-08-038.	Hubei	Chinese	Yichang Traditional Chinese Medicine Hospital (宜昌市中医医院)	hospital	without funding	No	Vascular dementia	General cistanosides (肉苁蓉总苷) group	Multicomponent interventions	16 Pharm+TCM	- Cognition at 16 weeks (MMSE) - Clinical dementia rating at 16 weeks (CDR) - Serum p-tau concentration at 16 weeks	Some concerns
Zou Guoping 2019	Zou, G. (2019). Efficacy observation of nimodipine in the treatment of cognitive impairment after cerebral infarction. Northern Pharmacy, (11), 78–79. doi:CNKI:SUN:BFYX.0.2019-11-057.	Fujian	Chinese	Ningde People's Hospital, Department of Internal Medicine, Fujian Province (福建省宁德人民医院内一科 宁德)	hospital	with funding	No	General/unspecified/mixed	Nicergoline Tablets (intervention)	Pharmaceutical	4 Other drugs	-Cognition at 3 months (MMSE) -倒背,顺背评分 at 3 months (DS) -Repeatable Battery for the Assessment of Neuropsychological Status at 3 months (RBANS)	Some concerns
Lu Lu 2020	Lu, L. (2020). Observation on the effect of Jian Nao Yi Zhi prescription combined with oxiracetam in the treatment of mild to moderate vascular dementia in the elderly. Clinical Research, (07), 116–117. doi:CNKI:SUN:LCYN.0.2020-07-062.	Henan	Chinese	Ru Zhou City First People's Hospital (汝州市第一人民医院)	hospital	with funding	No	Vascular dementia	Oxiracetam with JiannaoYizhi (Intervention group)	Multicomponent interventions	16 Pharm+TCM	-Cognition at 2 months (MMSE)- ADL at 2 months()- 两组疗效比较 at 2 months()- 两组治疗前后血液流变学水平比较 at 2 months - Comparison of efficacy between the two groups at 2 months - Comparison of blood rheology levels before and after treatment between the two groups at 2 months	Some concerns
Zhao Hui 2019	Zhao, H., Li, F., Bai, Y., & Han, B. (2019). Observation of the efficacy and adverse reactions of aripiprazole in elderly patients with Alzheimer's disease and comorbid psychotic disorders. International Journal of Psychiatry, (01), 123–125, 133. doi:10.13479/j.cnki.jip.2019.01.037.	Henan	Chinese	Nanyang City Central Hospital Neurology Department (南阳市中心医院神经内科)	hospital	with funding	No	Alzheimer's disease	Aripiprazole treatment (Intervention group)	Pharmaceutical	2 Psychotropic medications	- BEHAVE-AD at 8 weeks ()- PSP at 8 weeks ()-TESS at 8 weeks	Some concerns
Tan Shuang 2020	Tan, S., Li, X., Liu, C., Ma, H., Zhang, D., Wang, T., & Li, Y. (2020). Evaluation of the efficacy of acupuncture combined with rehabilitation training in the treatment of cognitive impairment after cerebral infarction. Journal of Traditional Chinese Medicine Clinical Research, 12(6), 89–90. doi:CNKI:SUN:ZYLY.0.2020-06-041.	Hebei	Chinese	Tangshan Workers' Hospital (唐山市工人医院)	hospital	with funding	No	General/unspecified/mixed	Acupuncture and rehabilitation training (Intervention group)	Multicomponent interventions	18 TCM+NPI	-Cognition at 2 months (MMSE)-Behavior Based Structure Interview at 2 months (BBSI)	Some concerns
Xie Li 2019	Xie, L. (2019). Efficacy of a dryness-wet phlegm resolving decoction combined with acupuncture and rehabilitation exercises on mild to moderate cognitive impairment after stroke and its effect on PBMCs-related miRNA levels. Journal of Shanxi University of Traditional Chinese Medicine, (02), 125–128. doi:10.19763/j.cnki.1671-0258.2019.02.016.	Shanxi	Chinese	Yuncheng Third Hospital Rehabilitation Medicine Department 运城市第三医院康复医学科	hospital	with funding	No	General/unspecified/mixed	Digital OT and speech cognitive training &amp; dampness-drying phlegm-reducing decoction combined with acupuncture (数字OT和言语认知训练&燥湿化痰饮合针刺)(Intervention group)	Multicomponent interventions	18 TCM+NPI	-Cognition at 16 weeks (MMSE; MoCA; SDSVD)-Activities of daily living at 16 weeks (ADL)	Some concerns
Chen Youguo 2020	Chen, Y., Li, Z., & Wu, J. (2020). Clinical study on Xuefu Zhentong acupoint moxibustion combined with acupuncture in the treatment of Alzheimer's disease. Journal of Acupuncture and Clinical Research, (02), 50–55.	Guangdong	Chinese	Second Affiliated Hospital of Southern University of Science and Technology, Shenzhen, Guangdong (南方科技大学第二附属医院，广东深圳)	hospital	without funding	No	Alzheimer's disease	Needle and Medicine Group 针药组 (Intervention group)	Multicomponent interventions	16 Pharm+TCM	-Cerebral vasoconstriction peak blood flow velocity in MCA ACA PCA VA BA at 6 months -Diastolic blood flow velocity in MCA ACA PCA VA BA at 6 months -Vascular fluctuation index in MCA ACA PCA VA BA at 6 months	Some concerns
Chen Xiaoman 2019	Chen, X. (2019). Efficacy of ginkgo biloba leaf extract combined with oxiracetam capsules in the treatment of vascular dementia. Henan Medical Research, (07), 1252–1254. doi:CNKI:SUN:HNYX.0.2019-07-046.	Henan	Chinese	Second Department, East Hospital of Lushan County People's Hospital	hospital	with funding	No	Vascular dementia	Observation group (观察组)	Multicomponent interventions	16 Pharm+TCM	- Cognition at 5 weeks (MMSE)- Activities of daily living at 5 weeks (ADL)	Some concerns
Chen Kangliang 2020	Chen, K., Shi, H., Chen, S., Fan, Y., & Xiang, B. (2020). Efficacy and safety of nimodipine combined with galantamine in the treatment of patients with mild to moderate vascular dementia. Journal of Cardiovascular Rehabilitation Medicine, (02), 178–182. doi:CNKI:SUN:XXGK.0.2020-02-016.	Shanghai	Chinese	Shanghai Zhongye Hospital Rehabilitation Department (上海市中冶医院康复学科)	hospital	without funding	Dyad	Vascular dementia	Nimodipine combined with Galantamine (尼麦角林联合加兰他敏)(Intervention）	Pharmaceutical	17 multiple drugs	-Cognition at 24 weeks (MMSE) -Activities of daily living at 24 weeks (not reported) -Acetylcholinesterase at 24 weeks (AchE)	Some concerns
Hu Xinyue 2019	Hu, X., & Li, F. (2019). Study on the effects of family recordings on depression, cognition, and sleep quality in elderly patients with dementia. Nursing Research, (08), 1428–1431. doi:CNKI:SUN:SXHZ.0.2019-08-040.	Shanghai	Chinese	Shanghai Andekang Nursing Station + Jilin University First Hospital (上海市安得康护理 站+吉林大学第一医院)	hospital	with funding	No	Alzheimer's disease	Conventional care and educational promotion with relative recording intervention	NPI	6 Psychosocial intervention	-Cornell Scale for Depression in Dementia at 4 weeks (CSSD) -Cognition at 4 weeks (MMSE) -Pittsburgh Sleep Quality Index at 4 weeks (PSQI)	Some concerns
Hu Bin 2019	Hu, B. (2019). Clinical study of massage combined with rehabilitation therapy for vascular dementia. Health Friend, (13), 51.	Zhejiang	Chinese	Xianju County People's Hospital (仙居县人民医院)	hospital	with funding	No	Vascular dementia	Tuina with rehabilitation training (Intervention)	Multicomponent interventions	18 TCM+NPI	- Cognition at 8 weeks (MMSE)- Activities of daily living at 8 weeks (ADL, not reported)- Memory at 8 weeks (WMS)- 血管性痴呆中医辨证量表 at 8 weeks (SDSVD)- 超氧化物歧化酶 (SOD)at 8 weeks()- 丙二醛（MDA）at 8 weeks()- 内皮素� - Vascular dementia TCM syndrome differentiation scale at 8 weeks (SDSVD) - Superoxide dismutase (SOD) at 8 weeks - Malondialdehyde (MDA) at 8 weeks - Endothelin	Some concerns
Hu Juntao 2020	Hu, J., Chen, G., Cao, K., & Zhao, L. (2020). Efficacy of prostaglandin E1 combined with dipyridamole on patients with lacunar infarction and mild vascular cognitive impairment and its effects on cerebral blood flow perfusion, oxidative stress, and cognitive function. Practical Pharmacy & Clinical Remedies, 23(4), 313–317. doi:10.14053/j.cnki.ppcr.202004006.	Henan	Chinese	Henan University of Science and Technology Affiliated Xuchang Central Hospital Pharmacy Department (河南科技大学附属许昌市中心医院药学部)	hospital	with funding	Dyad	MCI	alprostadil injection combined with butylphthalide (Intervention group)	Pharmaceutical	3 Antihypertensives	- the mean cerebral blood flow of the internal carotid artery at 1 month (ACA)-the mean cerebral blood flow of the internal carotid artery at 1 month (MCA)-Nitric Oxide at 1 month (NO)-The level of endothelin at 1 month (ET)-The serum level of superoxide dismutase at 1 month (SOD)-The level of malondialdehyde at 1 month (MDA)-the inflammatory factor at 1 month (the level of Hcy)-Level of Cystatin…	Some concerns
Xiao Chengye 2019	Xiao, C., Yang, G., Yu, D., Cheng, Q., & Sun, R. (2019). The effect of memantine on patients with non-dementia vascular cognitive impairment experiencing depressive episodes. Journal of Practical Medicine, 35(16), 2628–2632.	Hainan	Chinese	Haikou People's Hospital Neurology Department (海口市人民医院神经内科)	hospital	without funding	No	MCI	Memantine combined with routine treatment (Intervention)	Pharmaceutical	1 Antidementia drugs	- Cognition at 3 months (MoCA)	High
Weng Jing 2019	Weng, J. (2019). Clinical study on the treatment of vascular dementia with Shuxue Ning injection combined with oxiracetam. New Journal of Traditional Chinese Medicine, (05), 132–134. doi:10.13457/j.cnki.jncm.2019.05.039.	Zhejiang	Chinese	Yuyao City People's Hospital (余姚市人民医院)	hospital	with funding	No	Vascular dementia	Shuxuening injection combined with oxiracetam injection (Intervention)	Multicomponent interventions	16 Pharm+TCM	- Cognition at 4 weeks (NIHSS;, MMSE)- Clinical efficacy at 4 weeks()- 脑血流动力学指标VA、MCA、ACA、PCA血流速度 at 4 weeks - Cerebral hemodynamic indicators VA, MCA, ACA, PCA blood flow velocity at 4 weeks	Some concerns
Luo Bang 2019	Luo, B. (2019). The effect and mechanism of dipyridamole combined with oxiracetam on cognitive function in patients during the recovery period of ischemic stroke. Journal of Chronic Diseases, (12), 1838–1839, 1842. doi:10.16440/j.cnki.1674-8166.2019.12.024.	Hunan	Chinese	Nanhua University Affiliated Second Hospital Neurology Department (南华大学附属第二医院神经内科)	hospital	with funding	No	Vascular dementia	Butylphthalide Soft Capsules(丁苯酞软胶囊) group	Pharmaceutical	4 Other drugs	- Cognition at 4 weeks (MoCA)- Activities of daily living at 4 weeks (ADL)- 血清脑源性神经营养因子（BDNF）at 4 weeks()- 碱性成纤维细胞生长因子（bFGF）水平 at 4 weeks - Serum brain-derived neurotrophic factor (BDNF) at 4 weeks - Basic fibroblast growth factor (bFGF) level at 4 weeks	Some concerns
Luo Jianchang 2019	Luo, J., Chen, A., & Lang, B. (2019). Clinical study on Xianba acupuncture for post-stroke mild cognitive impairment. Shanghai Journal of Acupuncture, (02), 169–173. doi:10.13460/j.issn.1005-0957.2019.02.0169.	Zhejiang	Chinese	Taizhou Municipal Hospital (台州市立医院)	hospital	with funding	Dyad	MCI	eight nape needle group (intervention)	TCM	12 Acupuncture and Massage(Tuina)	-Cognition at 8 weeks (MMSE, MoCA) -Activities of daily living at 8 weeks (Barthel ADL)	Some concerns
Luo Xiaoying 2020	Luo, X., Kuang, S., & Lin, B. (2020). Evaluation of the application effect of standardized nursing procedures for elderly patients with Alzheimer's disease combined with hyperuricemia in Foshan communities. Modern Medicine and Health, (11), 1650–1655. doi:CNKI:SUN:XYWS.0.2020-11-014.	Guangdong	Chinese	Foshan First People's Hospital Neurology Department (佛山市第一人民医院神经内科)	hospital	with funding	No	General/unspecified/mixed	Routine treatment with nursing and educational guidance with standardized nursin	NPI	8 Comprehensive care interventions and multicomponent NPI	- Cognition at 12 months (MMSE;, MoCA) - ADL at 12 months (BI)	Some concerns
Guan Hangcheng 2020	Guan, H. C. (2020). The impact of professional nursing interventions on cognitive dysfunction in elderly patients with dementia. Diet and Health Care, 7(10), 185-186.	Zhejiang	Chinese	Jinhua City Second Hospital, Geriatrics Department, Ward 3, Zhejiang, Jinhua (金华市第二医院 老年科三病区 浙江 金华)	hospital	with funding	No	Alzheimer's disease	Professional nursing intervention (专业护理干预)（Intervention group）	NPI	8 Comprehensive care interventions and multicomponent NPI	-Cognitions after 4 months (MoCA)	Some concerns
Zhang Chunyuan 2020	Zhang, C., Bai, L., Guo, Z., & Hu, H. (2020). Clinical comparative study on different combined drug regimens for the treatment of subcortical ischemic vascular dementia. Electronic Journal of Clinical Medical Literature, 22, 57–58. doi:10.16281/j.cnki.jocml.2020.22.046.	Jiangsu	Chinese	Suzhou University Affiliated Second Hospital Neurology Department (苏州大学附属第二医院神经内科)	hospital	with funding	No	Vascular dementia	Rosuvastatin combined with donepezil (Intervention)	Pharmaceutical	17 multiple drugs	- Cognition at 16 weeks (MoCA)Cognition at 16 weeks (MMSE)- Cognition at 16 weeks (IMCT)- Cognition at 16 weeks (BSSD)-ADL at 16 weeks	Some concerns
Chengdu 2019	Cheng, D., Chao, Z., He, Y., & Zhao, Y. (2019). Efficacy of donepezil combined with quetiapine on cognitive function and psychiatric symptoms in patients with Alzheimer's disease. International Journal of Psychiatry, (03), 477–480. doi:10.13479/j.cnki.jip.2019.03.028.	Henan	Chinese	Zhengzhou University Fifth Affiliated Hospital Neurology Department 1 (郑州大学第五附属医院神经内一科)	hospital	with funding	No	Alzheimer's disease	Donepezil & Quetiapine (Intervention group)	Pharmaceutical	17 multiple drugs	- Cognitions at 12 weeks (MMSE) - Behavioral pathology Alzheimer’ s diseaseat 12 weeks（BEHAVE-AD) - Comparison of the incidence of adverse reactions in two groups at 12 weeks.	Some concerns
Shi Yingxue 2019	Shi, Y. X. (2019). Analysis of the effects of dibenzoyl capsules combined with oxiracetam in the treatment of patients with vascular dementia. Diet and Health Care, 6(22), 75-76.	Hebei	Chinese	Quyang County Xiaolin Township Health Center (曲阳县晓林乡卫生院）	hospital	with funding	No	Vascular dementia	Butylphthalide Soft Capsules（丁苯酞软胶囊）group	Pharmaceutical	4 Other drugs	- Cognition at 30 days (MoCA)	Some concerns
Bai Li 2020	Bai, L., Wang, X., Zhou, R., & Zeng, Q. (2020). Application of virtual cognitive rehabilitation training in patients with mild cognitive impairment due to transarterial chemoembolization for liver cancer. Chinese Journal of Modern Nursing, 26(11), 1449–1454.	Henan	Chinese	Zhengzhou University First Affiliated Hospital Infectious Diseases Department （郑州大学第一附属医院感染性疾病科）	hospital	with funding	No	MCI	Virtual cognitive rehabilitation training (Intervention)	NPI	5 Cognitive intervention	- Cognition at 2 months (MoCA) - ADL at 2 months (Katz Index)	Some concerns
Wang Jing 2019	Wang, J., Liu, D., & Chen, M. (2019). Analysis of the efficacy of traditional Chinese medicine intervention in the pre-dementia state of elderly individuals. Journal of Changchun University of Traditional Chinese Medicine, 35(1), 62–63.	Liaoning	Chinese	Liaoning University of Traditional Chinese Medicine Affiliated Hospital （辽宁中医药大学附属医院）	hospital	without funding	No	MCI	Chinese medication (Intervention group)	TCM	11 Herbal medicine	-the ADL at 12 weeks (ADL) -the clinical efficacy rate of TCM at 12 weeks() -thecognition at 12 weeks (MoCA)	High
Wang Zhenyao 2019	Wang, Z., Zhang, H., Wang, X., & Zhang, D. (2019). Efficacy of acupuncture combined with cognitive rehabilitation training for post-stroke cognitive impairment and its effects on cytokines. Shanghai Journal of Acupuncture, 38(10), 1098–1102.	Beijing	Chinese	Beijing Traditional Chinese Medicine Hospital Shunyi Hospital （北京中医医院顺义医院）	hospital	without funding	No	Vascular dementia	Acupuncture combined with cognitive rehabilitation training (Intervention)	Multicomponent interventions	18 TCM+NPI	- Cognition at 30 days (MMSE) - ADL at 30 days	Some concerns
Wang Liying 2020	Wang, L., & Sun, Y. (2020). The effects and mechanisms of sequential diphenyleneiodonium on cognitive function in patients with vascular dementia. Journal of Chronic Diseases, (02), 309–311. doi:10.16440/j.cnki.1674-8166.2020.02.055.	Henan	Chinese	1, c, Traditional Chinese Medicine Hospital of Kaifeng City, Henan Province （1, c, 河南省开封市中医院）	hospital	with funding	No	Vascular dementia	Intervention group	Pharmaceutical	4 Other drugs	- Cognition at 12 weeks (MMSE)- CDR at 12 weeks (CDR)- ADL at 12 weeks- MDA level at 12 weeks (丙二醛)- SOD level at 12 weeks(超氧化物歧化酶)- VEGF level at 12 weeks(血管内皮生长因子)	Some concerns
Wang Yajun 2019	Wang, Y. (2019). Observation on the efficacy of memantine combined with donepezil hydrochloride in the treatment of patients with Alzheimer's disease. Journal of Changzhi Medical College, (03), 177–179. doi:CNKI:SUN:CZYX.0.2019-03-005.	Henan	Chinese	Nanyang First People’s Hospital	hospital	with funding	No	Alzheimer's disease	Donepeszil with memantine (Intervention group)	Pharmaceutical	1 Antidementia drugs	-Cognitive at 12 months (MMSE) -Cognitive at 12 months (BEHAVE-AD) -Total effectiveness at 12 months	Some concerns
Wang Liping 2019	Wang, L. (2019). A study on the effect of predictive nursing model on the mental status and daily activity ability of elderly patients with dementia. Contemporary Nurse (Late Issue), (06), 120–122. doi:CNKI:SUN:DDHZ.0.2019-06-056.	Hubei	Chinese		hospital	with funding	No	Alzheimer's disease	Conventional care with predictive care (Intervention group)	NPI	8 Comprehensive care interventions and multicomponent NPI	-Cognitions at 3 months (MMSE))-Activities of daily living at 3 months(ADL)	Some concerns
Yuan Bing 2020	Yuan, B. (2020). The effect of enhanced memory stimulation based on rehabilitation training on the memory of patients with mild cognitive impairment due to stroke. Journal of Qiqihar Medical College, (07), 921–923. doi:CNKI:SUN:QQHB.0.2020-07-045.	Henan	Chinese	Nanyang Central Hospital （南阳市中心医院）	hospital	with funding	No	MCI	Routinised rehabilitation with specialised training (Intervention group)	NPI	8 Comprehensive care interventions and multicomponent NPI	-Cognition L393at 2 months (MMSE)-Cognition at 2 months (MoCA) -Comparison of AVLT, delayed AVLT, and CFT scores between the two groups of patients before and after rehabilitation at 2 months （康复前后两组患者AVLT、AVLT延迟、CFT评分比较 at 2 months）	Some concerns
Xue Shanle 2019	Xue, S., Yan, Z., Yang, S., Liu, J., & Chen, L. (2019). Clinical efficacy of Buyang Huawu Decoction combined with Zhi San in observing "heart-brain master spirit" for post-stroke cognitive impairment. Journal of Traditional Chinese Medicine, (04), 713–716. doi:10.16448/j.cjtcm.2019.0208.	Fujian	Chinese	Fujian University of Traditional Chinese Medicine Affiliated Rehabilitation Hospital; Fujian Provincial Key Laboratory of Rehabilitation Technology （福建中医药大学附属康复医院; 福建省康复技术重点实验室）	hospital	without funding	No	General/unspecified/mixed	Buyang Huanwu Decoction Combined with ZhiSanZhen Acupuncture and donepezil (Inte	Multicomponent interventions	16 Pharm+TCM	- Cognition at 12 weeks (MoCA)- Cognition at 12 weeks (NIHSS)- ADL at 12 weeks (MBI)	Some concerns
Cai Haiyan 2019	Cai, H., Chen, Y., Dai, Y., Chen, W., & Bao, M. (2019). Clinical study of L-carnitine combined with donepezil in the treatment of cognitive dysfunction. Ningxia Medical Journal, (09), 794–796. doi:10.13621/j.1001-5949.2019.09.0794.	Yinchuan	Chinese	Ningxia Hui Autonomous Region People's Hospital Neurology （宁夏回族自治区人民医院神经）	hospital	without funding	No	General/unspecified/mixed	L-carnitine（左卡尼汀）group	Pharmaceutical	17 multiple drugs	- Cognition at 36 weeks (MMSE)- Activities of daily living at 36 weeks (ADL)- Cognition at 36 weeks (CDR)-Comparison of treatment efficacy and AD conversion rates between the two groups of patients at 36 weeks（2组患者治疗有效率和AD转化率比较 at 36 week）- Occurrence of adverse reactions during treatment in the two groups of patients at 36 weeks（2组患者治疗期间不良反应发生情况 at 36 weeks）	Some concerns
Jiang Ruishu 2020	Jiang, R., Yi, K., & Zheng, W. (2020). The effects of sequential diphenyleneiodonium treatment on patients with acute cerebral infarction and cognitive dysfunction, and its impact on inflammatory factors. Jilin Medical Journal, (05), 1138–1139. doi:CNKI:SUN:JLYX.0.2020-05-042.	Fujian	Chinese	Fujian Longyan Second Hospital （福建龙岩第二医院）	hospital	with funding	No	General/unspecified/mixed	Intravenous infusion of sodium chloride combined with diphenylhydantoin injection and diphenylhydantoin capsule solution (sequential group) （静脉滴注丁苯酞氯化钠注射联用丁苯酞胶囊液(序贯组)）	Pharmaceutical	4 Other drugs	- NIHSS at 3 months and 14 days - Activities of daily living at 3 months and 14 days (Barthel index)	Some concerns
Dong Pengpeng 2020	Dong, P. (2020). The clinical effect of Linggui Zhugan Decoction combined with donepezil in the treatment of vascular dementia. Henan Medical Research, (04), 697–698. doi:CNKI:SUN:HNYX.0.2020-04-064.	Henan	Chinese	Shenqiu County Traditional Chinese Medicine Hospital Neurology Department （沈丘县中医院脑病科）	hospital	with funding	No	Vascular dementia	苓桂术甘汤&盐酸多奈哌齐(Intervention group)	Multicomponent interventions	16 Pharm+TCM	-Cognition at 2 months (MMSE) -Activities of daily living at 2 months (ADL) -Superoxidase dismutase index level at 2 months (SOD)-Malondialdehyde index level at 2 months	Some concerns
Sarin 2019	Sa, R., Li, C., & Cai, H. (2019). The effect of scalp acupuncture on cognitive function and serum HIF-1α levels in patients with vascular dementia after stroke. Shaanxi Traditional Chinese Medicine, (11), 1622–1626. doi:CNKI:SUN:SXZY.0.2019-11-037.	Hainan	Chinese	Hainan Province Sanya City Traditional Chinese Medicine Hospital （海南省三亚市中医院）	hospital	without funding	No	Vascular dementia	Scalp clustering acupuncture （头穴丛刺）(Intervention group)	TCM	12 Acupuncture and Massage(Tuina)	-Cognition at 6 weeks(MMSE)-Activities of daily living scale at 6 weeks(ADL, Lawton)-The changes of serum HIF-１α at 6 weeks	Some concerns
Tu Yuanyuan 2019	Tu, Y. (2019). Observation of the application effects of positive psychological intervention and family systems therapy in the care of elderly patients with dementia. Chinese and Foreign Medical Research, (16), 93–95. doi:10.14033/j.cnki.cfmr.2019.16.042.	Hubei	Chinese	Hubei Province Integrated Traditional Chinese and Western Medicine Hospital （湖北省中西医结合医院）	hospital	with funding	No	General/unspecified/mixed	常规护理&积极心理护理和家庭系统治疗(Intervention group)	NPI	6 Psychosocial intervention	-Cognition at 3 years (MMSE)-Cognition at 3 years (CDR)-ADL at 3 years	Some concerns
Hong Yu 2020	Hong, Y. (2020). Analysis of the efficacy of olanzapine combined with fulrasat in the treatment of elderly dementia. Northern Pharmacy, (04), 120–121. doi:CNKI:SUN:BFYX.0.2020-04-087.	Henan	Chinese	Puyang Third People's Hospital （濮阳市第三人民医院）	hospital	with funding	No	General/unspecified/mixed	Aniracetam tablets combined with Olanzapine tablets (Intervention)	Pharmaceutical	17 multiple drugs	- Cognition at 8 weeks (MMSE)	High
Lin Yin 2019	Lin, Y., Luo, H., Zhang, Y., & Chen, S. (2019). Observation of the efficacy of donepezil hydrochloride combined with clozapine in treating Alzheimer’s disease with psychiatric and behavioral disorders. Chinese Journal of Hospital Pharmacy, (14), 1476–1479. doi:10.13286/j.cnki.chinhosppharmacyj.2019.14.12.	Hainan	Chinese	Hainan Province Anning Hospital （海南省安宁医院）	hospital	without funding	No	Alzheimer's disease	Conventional basic treatment & Donepezil hydrochloride treatment & Clozapine treatment （常规基础治疗&盐酸多奈哌齐治疗&氯氮平治疗）(Intervention group)	Pharmaceutical	17 multiple drugs	-Cognition at 6 months (MMSE, ADAS-Cog)- Activities of daily living at 6 months (ADL)	Some concerns
Yang Xiujuan 2020	Yang, X., Ji, X., Cong, L., Lu, X., & Yang, Y. (2020). Clinical observation of Dingzhi Yicong granules in the treatment of vascular dementia. Shanxi Traditional Chinese Medicine, (02), 14–16. doi:CNKI:SUN:SHIX.0.2020-02-007.	Tianjin	Chinese	Tianjin Institute of Traditional Chinese Medicine Research Affiliated Hospital （天津市中医药研究院 附属医院）	hospital	without funding	No	Vascular dementia	Dingzhi Yicong granule (Intervention)	TCM	11 Herbal medicine	- Cognition at 6 months (MMSE;, ADAS-cog;, CDR)	Some concerns
Yang Xu 2020	Yang, X., Fan, X., & Yang, X. (2020). Clinical study on the treatment of vascular mild cognitive impairment with ginkgo ketone ester tablets combined with diphenyleneiodonium soft capsules. Modern Drugs and Clinical, (06), 1089–1092. doi:CNKI:SUN:GWZW.0.2020-06-007.	Tianjin	Chinese	Tianjin Academy of Traditional Chinese Medicine Affiliated Hospital, Department of Neurology II （天津市中医药研究院附属医院脑病二科）	hospital	without funding	No	Vascular dementia	Yinxing Tongzhi Tablets (intervention)	Multicomponent interventions	16 Pharm+TCM	- the clinical efficacy at 12 weeks (MMSE)- the inflammatory factor at 12 weeks (the level of IL-6, TNF-α, Hcy)- the serum neurological indexes at 12 weeks (the level of MBP, S100β, NSE)- Activities of daily living at 12 weeks (ADL 包括 吃饭、穿�	Some concerns
Li Lili 2019	Li, L. L. (2019). The application of cognitive intervention in elderly patients with type 2 diabetes combined with mild cognitive impairment. Chinese Journal of Modern Nursing, 25(5), 616-618. https://doi.org/10.3760/cma.j.issn.1674-2907.2019.05.022	Beijing	Chinese	Capital Medical University Xuanwu Hospital Endocrinology Department, Beijing （首都医科大学宣武医院内分泌科，北京）	hospital	with funding	No	General/unspecified/mixed	Cognitive intervention on the basis of conventional nursing (Intervention group)	NPI	5 Cognitive intervention	-Cognitive before and after treatment (MMSE) -Glycemic control effects at 2 hours (MMOL)	Some concerns
Li Ru 2020	Li, R., Lou, M., Su, N., Ying, J., & Gao, C. (2020). The effect of human umbilical cord blood mononuclear cell transplantation on cerebral blood flow and inflammatory cytokines in patients with vascular dementia. Journal of Brain and Nervous Diseases, 28(5), 289–292.	Hebei	Chinese	Hengshui City Harbinson International Peace Hospital Geriatrics Department （衡水市哈励逊国际和平医院老年病一科）	hospital	without funding	Dyad	Vascular dementia	Human umbilical cord blood mononuclear cell transplantation (intervention)	Surgery	Surgery	-the scores of NIHSS at 2 months -thecognition (MMSE)at 2 months -the activities of daily living (ADL)at 2 months -the Cerebral blood flow velocity (MCA, ACA, PCA, VA, BA)at 2 months -the Inflammatory cytokine levels (CRP, IL-6, TNF-α)at 2	High
Shen Xiaolong 2019	Shen, X. (2019). The efficacy of donepezil combined with orlistat in the treatment of Alzheimer’s disease. Practical Clinical Medicine, (04), 41–42. doi:10.13764/j.cnki.lcsy.2019.04.011.	Henan	Chinese	Pingmei Shenma Medical Group General Hospital Neurology Department (平煤神马医疗集团总医院神经内科）	hospital	with funding	No	Alzheimer's disease	Donepezil + Oxiracetam (Intervention group)	Pharmaceutical	17 multiple drugs	- Cognition at 6 months (MMSE) - Comparison of clinical efficacy between the two groups at 6 months.	Some concerns
Tian Huijuan 2019	Tian, H. (2019). Analysis of the effects of Jianpi Huoxue formula on elderly patients with vascular dementia and its influence on homocysteine (Hcy) levels. Journal of Jiangxi University of Traditional Chinese Medicine, (05), 41–43. doi:CNKI:SUN:XYXB.0.2019-05-016.	Henan	Chinese	Department of Neurology，Changge People＇s Hospital	hospital	with funding	No	Vascular dementia	JianPiHuoXue formula (健脾活血方) + N-Butylphthalide (Intervention group)	Multicomponent interventions	19 Other multicomponents	- Cognition at 2 months (MoCA) - Chinese Medical Syndrome Scores in Effectiveness Evaluation at 2 months, - Syndrome score, IL —6, TNF —α, hs — CRP and Hcy levels at 2 months	Some concerns
Wang Ruili 2019	Wang, R., Wang, H., Li, C., & Yang, Y. (2019). Analysis of the efficacy and safety of melatonin combined with rasagiline in the prognosis of dementia in Parkinson's disease. Chinese Journal of Hospital Pharmacy, (24), 2520–2523. doi:10.13286/j.cnki.chinhosppharmacyj.2019.24.11.	Shaanxi	Chinese	The Second Affiliated Hospital of Xi' an Jiaotong University	hospital	without funding	No	General/unspecified/mixed	Hydrochloride combined with Benserazide Hydrochloride (美金刚联合多巴丝肼治疗) group	Pharmaceutical	17 multiple drugs	- Cognition at 8 months (MMSE)- Cognition at 8 months (MoCA)- Activities of daily living at 8 months (Barthel)- Serum immune index at 8 months()-Intelligence score at 8 months	Some concerns
Wang Feng 2019	Wang, F. (2019). The therapeutic effect of acupuncture combined with Huoxue Tongluo Decoction on cognitive dysfunction after stroke. Chinese Journal of Clinical Physicians, (03), 371–373. doi:CNKI:SUN:ZLYS.0.2019-03-042.	Henan	Chinese	Rehabilitation Department of the Central Hospital in Zhumadian City, Henan Province （河南省驻马店市中心医院康复科）	hospital	with funding	No	General/unspecified/mixed	Acupuncture combined with Huoxue Tongluo decoction (Intervention)	Multicomponent interventions	16 Pharm+TCM	- Cognition at 4 weeks (MMSE)- Cognition at 4 weeks (MoCA)	Some concerns
Wang Jindong 2019	Wang, J., Zhou, T., Chen, X., Wang, B., & Cui, W. (2019). Clinical effects of quetiapine combined with transcranial magnetic stimulation on psychiatric and behavioral symptoms in elderly dementia patients. China Medical Herald, (17), 46–49. doi:CNKI:SUN:YYCY.0.2019-17-012.	Shandong	Chinese	Qingdao Mental Health Center Geriatrics Department （青岛市精神卫生中心老年科）	non-hospital	without funding	No	Alzheimer's disease	rTMS treatment（治疗） group	Multicomponent interventions	14 Pharm+NPI	- Cognition at 12 weeks (MoCA) - Activities of daily living at 12 weeks (ADL) - Intelligence state at 12 weeks (SIL) - Mental and behavioral symptoms at 12 weeks (NPI)	Some concerns
Wang Lianqun 2019	Wang, L., Hou, X., Liu, W., Guo, H., & Zhu, D. (2019). Study on the effects of a collaborative nursing model on self-care ability and quality of life in patients with Alzheimer’s disease. China Modern Doctor, (04), 149–152+156. doi:CNKI:SUN:ZDYS.0.2019-04-042.	Zhejiang	Chinese	Wenzhou Kangning Hospital Geriatric Psychiatry Department, Zhejiang Province （浙江省温州康宁医院老年精神科）	hospital	without funding	No	Alzheimer's disease	Collaborative mode nursing group (Intervention group)	NPI	8 Comprehensive care interventions and multicomponent NPI	-Cognition before and after treatment (MMSE)-Activities of Daily Living before and after treatment (ADL)-Exercise of Self—Care Agency Scale before and after treatment (ESCA)-Positive and Negative Syndrome Scale before and after treatment (PANSS)-SF-36 before and after treatment	Some concerns
Wang Meie 2020	Wang, M., Shi, S., & Wang, A. (2020). Observation on the efficacy of orlistat capsules combined with diphenyl hydrazine sodium chloride injection in the treatment of patients with vascular dementia. Heilongjiang Medical Science, (02), 118–119+121. doi:CNKI:SUN:KXJY.0.2020-02-057.	Henan	Chinese	Department of Neurology, Henan Provincial Hospital	hospital	without funding	No	Vascular dementia	Oxiracetam Capsules and Butylphthalide Sodium Chloride Injection (Intervention)	Pharmaceutical	4 Other drugs	-cognition at 28 days (MMSE) -living standard at 28 days (ADL)	Some concerns
Chou 2012	Chou, K. R., & Lin, Y. (2012). P-444-The effectiveness of group music therapy to improve depression and cognition status in elderly persons with dementia. European Psychiatry, 27, 1.	Taiwan	English	National Defense Medical Center, Taipei, Taiwan	non-hospital	without funding	No	General/unspecified/mixed	Group music therapy intervention (Intervention group)	NPI	6 Psychosocial intervention	- Depression in Dementia at follow up, 1 month after intervention (CSDD) - Salivary Cortisol at follow up, 1 month after intervention (hormone concentrations in saliva) -Cognitive Function at follow up, 1 month after intervention (MMSE)	Some concerns
Wang Bingqiang 2019	Wang, B. Q. (2019). Traditional Chinese medicine treatment for vascular dementia. Health Preservation and Care Guide, (32), 276.	Jilin	Chinese	Dunhua City Traditional Chinese Medicine Hospital, Jilin Province （吉林省敦化市中医院）	hospital	with funding	Dyad	Vascular dementia	Traditional Chinese medicine (Intervention group)	Multicomponent interventions	16 Pharm+TCM	-Cognition at 2 months (MMSE, BBS) -effectiveness of treatment at 2 months (not reported)	Some concerns
Li Hongmei 2019	Li, H., & Ghulina, T. (2019). Clinical analysis of diphenyl hydrazine soft capsules in the treatment of vascular dementia. Systemic Medicine, (04), 60–61+75. doi:10.19368/j.cnki.2096-1782.2019.04.060.	Xinjiang	Chinese	Xinjiang Kashgar Region Second People's Hospital Neurology Department （新疆喀什地区第二人民医院神经内科）	hospital	with funding	No	Vascular dementia	Butylphthalide Soft Capsules (Intervention group)	Pharmaceutical	4 Other drugs	- Cognition at 6 months (MMSE)- Activities of daily living at 6 months (ADL, not reported).	Some concerns
Fang Jian 2020	Fang, J., Li, X., & Chen, W. (2020). Effects of injectable salvianolic acid on serum cytokines, Aβ protein levels, and MoCA scores in patients with post-stroke cognitive impairment. Drug Evaluation Research, (03), 482–485. doi:CNKI:SUN:YWPJ.0.2020-03-020.	Henan	Chinese	Henan University First Affiliated Hospital Neurology Department （河南大学第一附属医院神经内科）	hospital	without funding	No	General/unspecified/mixed	Intravenous Salvianolate injection (Intervention)	TCM	11 Herbal medicine	- Cognition at 2 weeks (MoCA)-Comparison on resum ICAM-1，VC-1and Aβ-42 between two groups	Some concerns
Wen Yan 2019	Wen, Y., Chen, F., Zhao, K., & Jiang, P. (2019). Effects of an intensified medication regimen on sleep quality, cognitive function, and daily living abilities in patients with Alzheimer’s disease and sleep disorders. Practical Pharmacy and Clinical Medicine, (10), 1068–1071. doi:10.14053/j.cnki.ppcr.201910014.	Chongqing	Chinese	Chongqing Mental Health Center Geriatrics Department （重庆市精神卫生中心老年科）	hospital	without funding	No	Alzheimer's disease	Trazodone combined with quetiapine and midazolam (Intervention)	Pharmaceutical	2 Psychotropic medications	- Cognition at 4 weeks (MMSE) - ADL at 4 weeks (ADL)	Some concerns
Ao Xiaojun 2020	Ao, X., Zhu, L., Wang, X., & Liu, R. (2020). Efficacy of galantamine combined with magnesium valproate in the treatment of Alzheimer’s disease and its effects on serum CER, BDNF, and miR-132 levels in patients. Chinese Pharmacist, (02), 303–306. doi:CNKI:SUN:ZYSG.0.2020-02-021.	Sichuan	Chinese	Nanchong Central Hospital Geriatrics Department （南充市中心医院老年科）	hospital	with funding	No	Alzheimer's disease	Galantamine Combined with Magnesium Valproate (Intervention)	Multicomponent interventions	14 Pharm+NPI	- Cognition at 16 weeks (MoCA;, ADAS-cog;, BBS;, MMSE) - ADL at 16 weeks	Some concerns
Fang Li 2019	Fang, L., Wang, Y., Zhou, L., & Wu, X. H. (2019). Application of specialized nursing outpatient services in patients with type 2 diabetes and mild cognitive impairment. Chinese Journal of Modern Nursing, 25(20), 2565-2568. https://doi.org/10.3760/cma.j.issn.1674-2907.2019.20.012	Jiangsu	Chinese	Department of Endocrinology，Affiliated Hospital of Yangzhou University，Yangzhou First People's Hospital	hospital	with funding	No	General/unspecified/mixed	diabetic specialized nursing clinical education (Intervention)	NPI	8 Comprehensive care interventions and multicomponent NPI	-Initiative to obtain health information at 3 months	Some concerns
Xu Hongying 2019	Xu, H., Chen, L., & Chen, H. (2019). Effects of the Glin model on cognitive function, self-care ability, and quality of life in patients with mild to moderate dementia. Guangdong Medical Journal, (11), 1629–1632+1636. doi:10.13820/j.cnki.gdyx.20186149.	Zhejiang	Chinese	Shaoxing 7th People's Hospital	hospital	without funding	No	General/unspecified/mixed	Green Mode Nursing Intervention （格林模式进行护理干预） group	NPI	8 Comprehensive care interventions and multicomponent NPI	- Cognition before and after intervention (MMSE)- Activities of daily living before and after intervention (ADL)- Social adaptive functioning evaluation before and after intervention (SAFE)- Social skills checklist before and after intervention (SSC)- Quality of life before and after intervention(GQLI)	Some concerns
Xu Lingmiao 2019	Xu, L., & Wang, H. (2019). Application of the triadic care model in the management of patients with dementia. Guangdong Medical Journal, (20), 2950–2953+2957. doi:10.13820/j.cnki.gdyx.20186847.	Zhejiang	Chinese	Zhejiang Provincial Tongde Hospital Geriatrics Department (浙江省立同德医院老年科)	hospital	without funding	No	General/unspecified/mixed	Tri-Modal Care Model (Observation Group) （三元联动照护模式 (观察组)）	NPI	8 Comprehensive care interventions and multicomponent NPI	-Cognition before and after treatment (MMSE) -Activities Daily Living before and after treatment (ADL)	Some concerns
Xu Dan 2019	Xu, D. (2019). The improvement of cognitive function in elderly patients with Alzheimer’s disease through the combination of olanzapine and donepezil. Chinese and Foreign Medical Research, (24), 107–109. doi:10.16662/j.cnki.1674-0742.2019.24.107.	Fujian	Chinese	Fujian Provincial Jinshan Hospital Pharmacy Department (福建省立金山医院药学部)	hospital	with funding	No	Alzheimer's disease	Olanzapine combined with donepezil (Intervention)	Pharmaceutical	17 multiple drugs	- Cognition at 8 weeks (ADAS-Cog;, MMSE)- Activities of Daily Living at 8 weeks (ADL, not reported)- Clinical efficacy at 8 weeks()- Adverse effect at 8 weeks.	Some concerns
Zhang Yimei 2019	Zhang, Y., Bai, Y., & Wang, Y. (2019). Effects of the Montessori education method on cognitive behavior in patients with dementia. Journal of Chinese Gerontology, (07), 1643–1646. doi:CNKI:SUN:ZLXZ.0.2019-07-039.	Jilin	Chinese	Dalian University Affiliated Xinhua Hospital (大连大学附属新华医院)	hospital	with funding	No	Alzheimer's disease	Regular care supplemented with Montessori education （常规照护辅以蒙台梭利教育） (Intervention group)	NPI	5 Cognitive intervention	-Cognition at 2 months (MoCA) -NOISE at 2 months -Activities of Daily Living at 2 months (ADL)	Some concerns
Zhang Wei 2020	Zhang, W., Wang, Y., & Wei, N. (2020). Efficacy of diphenylbutyric acid capsules combined with ginkgo biloba extract injection in treating elderly vascular dementia and its effects on cognitive function and oxidative stress. Journal of Integrated Traditional and Western Medicine for Cardiovascular Diseases, (03), 515–518. doi:CNKI:SUN:ZYYY.0.2020-03-036.	Henan	Chinese	ＸｉｐｉｎｇＣｏｕｎｔｙＰｅｏｐｌｅ′ｓＨｏｓｐｉｔａｌ	hospital	without funding	No	Vascular dementia	Butylphthalide Capsules丁苯酞胶囊 group	Multicomponent interventions	16 Pharm+TCM	- Oxidative stress at 2 months (LPO) - Oxidative stress at 2 months (MDA) - Oxidative stress at 2 months (SOD) - Hemorheology at 2 months (PF) - Hemorheology at 2 months (PV) - Hemorheology at 2 months (HBV) - Hemorheology at 2 months (LBV) - Cognition at	Some concerns
Wang Haixia 2019	Wang, H., Liu, B., Lv, D., Wang, K., Lv, H., & Yang, B. (2019). Clinical observation of Huazhuo Tongluo Decoction in the treatment of vascular dementia. Chinese Journal of Clinical Research, (04), 66–69. doi:CNKI:SUN:ZYLY.0.2019-04-028.	Inner Mongolia	Chinese	Inner Mongolia Bayannur Traditional Chinese Medicine Hospital (内蒙古巴彦淖尔市中医医院)	hospital	with funding	No	Vascular dementia	Huazhuotongluo Decoction （化浊通络汤中药） (Intervention group)	Multicomponent interventions	16 Pharm+TCM	- Cognition at 12 weeks (MMSE) - ADL at 12 weeks() - SDSVD at 12 weeks (The Scale for the Differentiation of Syndromes of Vascular Dementia) - Comparison of clinical efficacy between control group and observation group at 12 weeks.	Some concerns
Wang Linbing 2019	Wang, L., Yu, Y., Mu, X., & Ye, D. (2019). Long-term efficacy of donepezil combined with olanzapine in the treatment of vascular dementia with psychiatric and behavioral symptoms. Chinese Journal of Neurology Immunology and Neurology, (05), 366–367+375. doi:CNKI:SUN:ZSMB.0.2019-05-015.	Zhejiang	Chinese	Zhejiang Province Jinhua City Second Hospital Psychiatry Department (浙江省金华市第二医院精神科)	hospital	with funding	No	Vascular dementia	Donepezil + Olanzapine (Intervention group)	Pharmaceutical	17 multiple drugs	- Brief Psychiatric Rating Scale at 12 months(BPRS)-Brief Screening Scale for Dementia at 12 months(BSSD)-Cohen-Mansfield Agitation Inventory at 12 months (CMAI)-Activities of daily living at 12 months (ADL)	Some concerns
Jiang Jianzhong 2019	Jiang, J., Maimaitireheti, T., & Zhao, S. (2019). The effect of olanzapine treatment on serum levels of 25-hydroxyvitamin D, Hcy, IGF-1, and BDNF in elderly patients with dementia and mental disorders. World Clinical Drugs, (06), 431–436. doi:10.13683/j.wph.2019.06.010.	Xinjiang	Chinese	Fourth People's Hospital of Urumqi City, Xinjiang Uygur Autonomous Region, Geriatrics Department (新疆维吾尔自治区乌鲁木齐市第四人民医院老年科)	hospital	with funding	No	General/unspecified/mixed	Olanzapine (Intervention)	Pharmaceutical	2 Psychotropic medications	- Cognition at 1 month (MMSE) - ADL at 1 month (BEHAVE-AD)	Some concerns
Mei Lixia 2019	Mei, L. (2019). Observation of the efficacy of syndrome differentiation and acupuncture treatment in 52 cases of vascular dementia. Chinese Medicine Forum, (05), 23–24. doi:10.13913/j.cnki.41-1110/r.2019.05.011.	Henan	Chinese	Mengjin County Hospital of Traditional Chinese Medicine	hospital	with funding	No	Vascular dementia	TongQiaoHuoXue Decoction + Acupuncture treatment (通窍活血汤 + 针刺治疗) (Intervention group)	Multicomponent interventions	16 Pharm+TCM	- Cognition at 2 months (MMSE) - Blessed index at 2 months, - Comparison of clinical efficacy between control group and observation group at 2 months.	Some concerns
Liang Weiwei 2020	Liang, W., Liu, H., & Li, X. (2020). Clinical study on the combination of gastrodin and oxiracetam in treating cognitive dysfunction after ischemic stroke in the elderly. Chinese Medical Herald, (14), 78–81. doi:CNKI:SUN:YYCY.0.2020-14-020.	Yunnan	Chinese	The First People's Hospital of Yunnan Province	hospital	without funding	No	General/unspecified/mixed	Combined with Gastrodine (联合天麻素) group	Multicomponent interventions	16 Pharm+TCM	- Cognition at 1 month (MoCA) - Activities of daily living at 1 month (ADL) - Serum level of at 1 month (NSE) - Serum level of at 1 month (Hey) - Serum level of at 1 month (hs-CRP)	Some concerns
Liang Rubing 2019	Liang, R. B., Lin, Y. P., & Luo, J. H. (2019). The effects of treadmill training on neuropsychiatric symptoms and quality of life in elderly patients with Alzheimer's disease. Chinese Journal of Practical Nursing, 35(23), 1779-1784. https://doi.org/10.3760/cma.j.issn.1672-7088.2019.23.004	Fujian	Chinese	Quanzhou Medical College, Department of Neurology, Quanzhou First Hospital Affiliated to Fujian Medical University (泉州医学高等专科学校,福建医科大学附属泉州第一医院神经内科)	hospital	with funding	No	Alzheimer's disease	With treadmill training (Intervention group)	NPI	7 Physical exercise	-Quality of Life-Alzheimer′ s Disease Scale at 20 weeks (QOL- AD)	Some concerns
Zhang Yu 2019	Zhang, Y., Zhang, C., Xu, X., & Zhang, Q. (2019). Clinical observation of acupuncture for regulating Qi and blood, tonifying the heart, and benefiting intelligence in 53 patients with chemotherapy-related cognitive impairment due to Qi and blood deficiency in breast cancer. Journal of Traditional Chinese Medicine, (06), 509–513. doi:10.13288/j.11-2166/r.2019.06.013.	Beijing	Chinese	Beijing Hospital of Traditional Chinese Medicine Affiliated to Capital Medical University (首都医科大学附属北京中医医院)	hospital	without funding	No	General/unspecified/mixed	Acupuncture for reconciling qi and blood, tonifying heart and mind acupuncture a	TCM	12 Acupuncture and Massage(Tuina)	- Cognition at 24 weeks (MoCA;, MMSE)- Life quality at 24 weeks (EORTC QLQ-C30)- Comparison of MoCA subscale scores before treatment, after treatment, and during follow-up at 24 weeks in patients with chemotherapy-related cognitive impairment caused by Qi and Blood imbalance in the two groups of breast cancer patients（两组乳腺癌化疗相关认知障碍气血失调证患者治疗前及治疗前后及随访时MoCA量表各子项目比较 at 24 weeks）-	High
Zhang Haiping 2019	Zhang, H., Yuan, M., & Peng, H. (2019). The effects of idebenone combined with diphenylbutyric acid on oxidative stress damage and MMSE and ADL-R scores in elderly patients with vascular dementia. Chinese Journal of Geriatrics, (15), 3625–3628. doi:CNKI:SUN:ZLXZ.0.2019-15-010.	Hunan	Chinese	Nanhua University Affiliated Second Hospital Neurology Department, Hengyang, Hunan (南华大学附属第二医院神经内科,湖南 衡阳)	hospital	with funding	No	Vascular dementia	IDBN(艾地苯醌)+NBP(丁苯酞) (Intervention)	Pharmaceutical	4 Other drugs	-Cognition at 3 months (MMSE, HDS) -Activities Daily Living at 3 months (ADL-R)	Some concerns
Zhang Heng 2019	Zhang, H., Ji, R., & Li, J. (2019). Clinical efficacy of transcranial magnetic stimulation for the treatment of Alzheimer's disease. Chinese Journal of Physical Medicine and Rehabilitation, 41(1), 18–22.	Henan	Chinese	Henan Provincial Employee Hospital Neurology Department (河南省职工医院神经内科)	hospital	without funding	No	Alzheimer's disease	Transcranial magnetic stimulation combined with Ginkgo biloba extract injection	Multicomponent interventions	18 TCM+NPI	- Cognition at 28 days (MMSE;, ADAS-cog) - ADL at 28 days - Neuropsychiatric at 28 days (NPI; BEHAVE-AD)	Some concerns
Zhang Jian'e 2019	Zhang, J., & Han, X. (2019). The effects of donepezil and memantine on the mental state and daily living ability in patients with Parkinson's disease dementia. Practical Journal of Integrated Traditional Chinese and Western Medicine, (06), 56–58. doi:10.13638/j.issn.1671-4040.2019.06.028.	Henan	Chinese	Henan Province Sanmenxia City Central Hospital Neurology Department (河南省三门峡市中心医院神经内科)	hospital	with funding	No	General/unspecified/mixed	Memantine comined with donepezil (Intervention)	Pharmaceutical	1 Antidementia drugs	- Cognition at 3 months (MMSE) - Activities of daily life at 3 months (ADL)	Some concerns
Zhang Zhiyu 2020	Zhang, Z. (2020). The role of alternating magnetic fields and melatonin in sleep disorders and circadian rhythm disturbances in patients with Alzheimer's disease. Clinical Research of Traditional Chinese Medicine, (14), 85–87. doi:CNKI:SUN:ZYLY.0.2020-14-031.	Qinghai	Chinese	Qinghai University Affiliated Hospital (青海大学附属医院)	hospital	without funding	No	Alzheimer's disease	Alternating Magnetic Field and Melatonin (A) (交变磁场与褪黑素(A))	Pharmaceutical	4 Other drugs	-Total night sleep time at 10 days)-Total night sleep efficiency at 10 days)-Time to wake up after falling asleep at 10 days)-	Some concerns
Liao Zhongyin 2019	Liao, Z., Huang, Z., & Peng, M. (2019). Clinical efficacy study of probucol combined with donepezil in the treatment of Alzheimer's disease. Practical Pharmacy & Clinical Remedies, 22(7), 715–718. doi:10.14053/j.cnki.ppcr.201907011.	Hubei	Chinese	Jingzhou Second People's Hospital Neurology Department II (荆州市第二人民医院神经内二科)	hospital	with funding	No	Alzheimer's disease	Oxidizing agent Probacol tablets & Donepezil hydrochloride tablets 氧化剂普罗布考片&盐酸多奈哌齐片(Intervention group)	Pharmaceutical	17 multiple drugs	-The levels of apolipoprotein AI(Apo AI)at 8 weeks -Apolipoprotein B(Apo B)at 8 weeks -Low density lipoprotein cholesterol(LDL—C)at 8 weeks -High density lipoprotein cholesterol(HDL—C)at 8 weeks -Total cholesterol(TC)at 8 weeks -The Personal and Social Functional Rating Scale，PSP at 8 weeks -Agitation Behavior Scale，CMAI at 8 weeks	Some concerns
Chang Lianxuan 2019	Chang, L., Jin, H., & Cui, J. (2019). Clinical efficacy study of diphenylbutyric acid in the treatment of mild to moderate vascular dementia. Traffic Medicine, (01), 35–37. doi:10.19767/j.cnki.32-1412.2019.01.012.	Henan	Chinese	Qixian People's Hospital (淇县人民医院)	hospital	with funding	Dyad	Vascular dementia	Butylphthalide Capsules丁苯酞胶囊(Intervention group)	Pharmaceutical	4 Other drugs	-Cognition at 2 months (MMSE, HDS)	Some concerns
Cheng 2015	Cheng, C. P., Chan, S. S., Mak, A. D., Chan, W. C., Cheng, S. T., Shi, L., ... & Lam, L. C. W. (2015). Would transcranial direct current stimulation (tDCS) enhance the effects of working memory training in older adults with mild neurocognitive disorder due to Alzheimer’s disease: study protocol for a randomized controlled trial. Trials, 16, 1-7.	Hong Kong	English	The Chinese University of Hong Kong and Guangdong Engineering Technology Research Center for Translational Medicine of Mental Disorders	non-hospital	without funding	No	MCI	tDCS-WMT group	NPI	9 Electrical brain stimulation	- Working memory test at week 12 (N-back task) -cognition at week 12 (ADAS-Cog) -cognition at week 12 (MMSE) - Neuropsychiatric Inventory at week 12 (NPI) - Memory and language tests at week 12 (CVFT, TMT, DR)	Some concerns
Li Ruitian 2020	Li, R., Zhao, Y., Cai, L., & Wu, Y. (2020). The effects of donepezil hydrochloride on cognitive function and oxidative stress levels in patients with Alzheimer’s disease. China Medicine, 15(3), 382–385.	Zhejiang	Chinese	The Geriatric Disease Diagnosis and Treatment Center of the 903rd Hospital of the Joint Logistics Support Force of the People's Liberation Army of China. (中国人民解放军联勤保障部队第九〇三医院老年病诊治中心)	hospital	without funding	No	Alzheimer's disease	Donepezil hydrochloride and piracetam (Intervention)	Pharmaceutical	17 multiple drugs	- Cognition at 6 months (MMSE;, ADAS-cog)	Some concerns
Li Yuhuan 2020	Li, R., Zhao, Y., Cai, L., & Wu, Y. (2020). The effects of donepezil hydrochloride on cognitive function and oxidative stress levels in patients with Alzheimer’s disease. China Medicine, 15(3), 382–385.	Beijing	Chinese	Beijing Xiaotangshan Hospital	hospital	with funding	No	MCI	Rehabilitation group	NPI	5 Cognitive intervention	- Cognitive after intervention (MoCA) - Learning ability after intervention (AVLT) - Memory after intervention (RBMT-II)	High
Li Aidong 2019	Li, A., Chen, J., Xia, J., Chen, R., Cai, S., Liu, C., & Chen, C. (2019). Multicenter randomized controlled clinical study of total saponins of Panax notoginseng in the treatment of Alzheimer's disease. Geriatric Medicine and Health Care, (04), 501–505. doi:CNKI:SUN:LYBJ.0.2019-04-020.	Guangdong	Chinese	Department of Rehabilitation Medicine, Eighth Affiliated Hospital of Sun Yat-sen University (中山大学附属第八医院康复医学科)	hospital	without funding	No	Alzheimer's disease	Xuesetong Injection (PNS) combined with routine drug therapy (Intervention)	TCM	11 Herbal medicine	- Cognition at 4 weeks (MMSE)- ADL at 4 weeks (ADCS-ADL)- Comparison of baseline anti-AD medication treatment between the two groups of patients at 4 weeks （2组患者基线抗AD药物治疗比较 at 4 weeks)- Comparison of inflammatory cytokine levels between the two groups at 4 weeks （2组炎性细胞因子水平比较 at 4 weeks)- Comparison ofMRI brain perfusion imaging levels before and after treatment between the two groups at 4 weeks.…	Some concerns
Li Shenming 2019	Li, S., Wang, M., & Chen, X. (2019). Clinical study on the treatment of senile dementia with BuSuiYizhi Decoction combined with auricular seed embedding. Sichuan Traditional Chinese Medicine, 37(3), 142–144.	Hainan	Chinese	Hainan Provincial Traditional Chinese Medicine Hospital Geriatrics Department （海南省中医院老年病科）	hospital	without funding	No	Alzheimer's disease	Combined with BuSuiYizhi Decoction 联合补髓益智汤 (Intervention group)	Multicomponent interventions	16 Pharm+TCM	- Cognition at 1 month (MMSE) - ADL at 1 month() - Comparison of clinical efficacy between two groups at 1 month (clinical efficacy, adverse reactions, treatment satisfaction rate)	Some concerns
Li Shenming 2019	Li, S., Wang, M., & Chen, X. (2019). Clinical study on the treatment of senile dementia with Buzhi Yizhi Decoction combined with auricular seed embedding. Sichuan Journal of Traditional Chinese Medicine, 37(3), 142–144.	Hainan	Chinese	Hainan Provincial Traditional Chinese Medicine Hospital Geriatrics Department （海南省中医院老年病科）	hospital	with funding	No	Vascular dementia	Naoluotong Granule (Intervention)	TCM	11 Herbal medicine	- Cognition at 3 months (MMSE;, MoCA;, ADAS-cog)- ADL at 3 months()- Sleeping quality at 3 months (PSOI)	Some concerns
Li Jing 2019	Li, J. (2022). The effect of humanistic care combined with game therapy on the subjective well-being and quality of life of hospitalized elderly patients with mild cognitive impairment. Medical Clinical Research, 36(2), 403–405.	Liaoning	Chinese	Benshi City Central Hospital Outpatient Department Four Ward （本 溪 市 中 心 医 院 干 诊 四 病 房）	hospital	with funding	No	MCI	Regular nursing interventions increase the combination of humanistic relationships and play therapy nursing (observation group). 常规护理干预增加人文关系联合游戏疗法护理 (观察组)	NPI	6 Psychosocial intervention	-Cognition at 6 months (MMSE) -Cognition at 6 months (MoCA) -Activities Daily Living at 6 months (ADL) SF-36 at 6 months	Some concerns
Li Boqian 2019	Li, B., Wang, X., Dong, Y., & Shen, H. (2019). Observation of the analgesic effect of dexmedetomidine in elderly patients with Alzheimer’s disease after surgery. Chinese Journal of Hospital Pharmacy Evaluation and Analysis, (06), 688–690. doi:10.14009/j.issn.1672-2124.2019.06.014.	Hebei	Chinese	Dept.of Anesthesia， the Second Hospital of Tangshan， Hebei Tangshan	hospital	with funding	No	Alzheimer's disease	Ropivacaine & Dexmedetomidine （罗哌卡因&右美托咪定）(Intervention group)	Pharmaceutical	4 Other drugs	-Comparison of sedative and analgesic effects()-Comparison of postoperative hemodynamic indices at 1 hour, 6 hours, 12 hours and 24 hours -Comparison of anesthetic effects at 1 hour, 6 hours, 12 hours and 24 hours	Some concerns
Li Shuai 2019	Li, S., He, C., Huang, L., Li, A., & Chen, Y. (2019). Clinical study on the treatment of Alzheimer’s disease with compound sea snake capsule combined with huperzine A. Modern Drugs and Clinical, 34(8), 2347–2351.	Hainan	Chinese	Wenchang People’s Hospital	hospital	with funding	No	Alzheimer's disease	Huperzine A Tablets & Compound Haishe Capsules(Intervention group)	Multicomponent interventions	16 Pharm+TCM	- Cognition at 6 months (MMSE; CDR)- Activities of daily living at 6 months (Barthel ADL)-the MFV and the PI of BA and MCA at 6 months(搏动指数（PI）和平均血流速度（MFV） )-the serum levels of inflammatory factors at 6 month(血清炎性�	Some concerns
Li Xuanxuan 2020	Li, X. (2020). Observation on the effects of cognitive training and positional intervention on motor function in patients with cognitive impairment and hemiplegia after stroke. Chinese Journal of Rehabilitation Medicine, (06), 618–620. doi:10.13517/j.cnki.ccm.2020.06.020	Henan	Chinese	Zhengzhou Second People's Hospital （郑州市第二人民医院）	hospital	with funding	No	General/unspecified/mixed	cognitive training and postural intervention group（Intervention）	NPI	5 Cognitive intervention	- Cognition at 6 months (MMSE)- Activities of daily living at 6 months (BI)- Motor function at 6 months (Fugl-Meyer)- Functional comprehensive assessment at 6 months (FCA)	Some concerns
Li Xiaoci 2019	Li, X. (2020). Observation on the effects of cognitive training and positional intervention on motor function in patients with cognitive impairment and hemiplegia after stroke. Chinese Journal of Rehabilitation Medicine, (06), 618–620. doi:10.13517/j.cnki.ccm.2020.06.020	Jiangsu	Chinese	Yizheng City Traditional Chinese Medicine Hospital （仪征市中医医院）	hospital	with funding	No	Vascular dementia	自拟涤痰逐瘀汤 + Nimodipine (Intervention group)	Multicomponent interventions	16 Pharm+TCM	- HDS at 6 months, - ADL at 6 months)-Comparison of clinical efficacy between control group and observation group at 6 months.	Some concerns
Li Jun 2019	Li, J., Hu, X., Wang, Q., Zi, L., & Chen, Y. (2019). Clinical observation on the treatment of post-stroke cognitive impairment with modified Tongqiao Huoxue Decoction combined with "Huiyang Nine Needles". Chinese Journal of Experimental Formulas, (04), 75–80. doi:10.13422/j.cnki.syfjx.20190431.	Hubei	Chinese	Wuhan Puren Hospital （武汉市普仁医院）	hospital	without funding	No	General/unspecified/mixed	Modified Tongqiao Huoxuetang Combined with ‘Huiyang Jiuzhen’ and donepezil (	Multicomponent interventions	16 Pharm+TCM	- Cognition at 8 weeks (MMSE)- Cognition at 8 weeks (MoCA)- ADL at 8 weeks	High
Zhu Qi 2019	Zhu, Q., Xie, C., Guo, H., Zhang, C., & Ding, Z. (2019). The effects of aripiprazole combined with donepezil on Alzheimer’s disease and its impact on cognitive and behavioral abilities. Chinese Journal of Clinical Healthcare, (04), 552–555.	Zhejiang	Chinese	Zhejiang Shaoxing City Seventh People's Hospital （浙江绍兴市第七人民医院）	hospital	with funding	No	Alzheimer's disease	Aripiprazole combined with donepezil hydrochloride and functional training (Inte	Pharmaceutical	17 multiple drugs	- Cognition at 6 months (MMSE)at 6 months - Activities of daily living at 6 months (ADL;, BEHAVE-AD)	Some concerns
Zhu Hongwei 2019	Zhu, H., Wu, Y., Chu, Q., Dong, L., Liu, Y., Zhang, L., & Shi, Y. (2019). The effect of comprehensive intervention treatment on community Alzheimer’s disease patients. Journal of Clinical Psychiatry, 29(2), 102–105.	Shanghai	Chinese		hospital	without funding	No	Alzheimer's disease	Conventional treatment and comprehensive intervention(Intervention group)	Multicomponent interventions	14 Pharm+NPI	- Cognition at 1 year (CDR)- Activities of daily living at 1 year (ADL)- Anxiety level at 1 year (HAMA)- Depression level at 1 year (HAMD-17)	Some concerns
Zhu Jian 2019	Zhu, J., Yang, J., Zhu, D., & Cai, J. (2019). The effects of Difenadine soft capsules on cerebral infarction, blood flow perfusion, and memory improvement. Practical Pharmacy & Clinical Remedies, 22(11), 1161–1166. doi:10.14053/j.cnki.ppcr.201911010.	Shanghai	Chinese	Neurology Department of the Baoshan Branch of Renji Hospital Affiliated to Jiaotong University （交通大学附属仁济医院宝山分院神经内科）	hospital	with funding	No	MCI	Butylphthalide soft capsules combined with routine treatment (Intervention)	Multicomponent interventions	14 Pharm+NPI	- Cognition at 14 days (MoCA)	High
Zeng Lan 2019	Zeng, L. (2019). Research on the application value of continuing care in patients with Alzheimer’s disease. Aerospace Medicine Journal, (01), 127–128. doi:CNKI:SUN:HKHT.0.2019-01-072.	Hubei	Chinese	Hubei Province Third People's Hospital （湖北省第三人民医院）	hospital	with funding	No	Alzheimer's disease	Traditional with continuing nursing (Intervention group)	NPI	8 Comprehensive care interventions and multicomponent NPI	-QOL-AD at 3 months -SCL-90 at 3 months	Some concerns
Qu Yanjin 2019	Qu, Y., Su, Z., Li, Z., Fei, M., Zhang, E., & Pu, J. (2019). The effects of Dengyin Naitong capsules combined with oxiracetam on patients with vascular dementia, and its impact on cerebral microcirculation and cognitive impairment. Journal of Microcirculation, (02), 19–23. doi:CNKI:SUN:WXHX.0.2019-02-004.	Tianjin	Chinese	Department of Encephalopathy, Tianjin Academy of Traditional Chinese Medicine Affiliated Hospital, Tianjinm, China; KPC Pharmaceuticals, Inc. , Kunming, China	hospital	without funding	No	Vascular dementia	Dengyin Naotong Capsules Combined with Oxiracetam	Multicomponent interventions	16 Pharm+TCM	-mean blood flow Using CV-300 cerebrovascular function tester at 4 weeks -mean blood flow velocity Using CV-300 cerebrovascular function tester at 4 weeks -maximum blood flow velocity Using CV-300 cerebrovascular function tester at 4 weeks -minimum blood	Some concerns
Song Yan 2019	Song, Y., & Wu, Y. (2019). Efficacy analysis of memantine combined with low-dose quetiapine in the treatment of Alzheimer’s disease with psychiatric and behavioral symptoms. Journal of Clinical Psychosomatic Diseases, 25(06), 146–148.	Shanghai	Chinese	Shanghai Yangpu District Mental Health Center （上海市杨浦区精神卫生中心）	hospital	with funding	No	Alzheimer's disease	美金刚治疗&喹硫平治 疗(Intervention group)	Pharmaceutical	17 multiple drugs	-Cognition at 12 weeks (MMSE, BEHAVE-AD)	Some concerns
Wu Shiying 2020	Wu, S., Huang, X., Liang, S., Xu, X., Dong, T., & Qiu, Y. (2020). The impact of multidisciplinary integrated cognitive intervention on cognitive function and daily living abilities in elderly patients with dementia. Journal of Chengdu Medical College, (03), 388–392.	Sichuan	Chinese	Chengdu Elderly Rehabilitation Hospital, Department of Cognitive Dysfunction （成都市老年康疗院 认知功能障碍科）	hospital	with funding	No	General/unspecified/mixed	Multidisciplinary integration (intervention)	NPI	8 Comprehensive care interventions and multicomponent NPI	-thecognitions at 18 months (MMSE) -the activities of daily living (ADL)at 18 months -the adverse events at 18 months -the events of BPSD at 18 months	High
Ye Haisen 2020	Ye, H., Wu, K., Zhang, X., Chen, X., Zhou, X., & Cao, H. (2020). The efficacy of "Waking the Brain and Opening the Orifices" acupuncture method in treating patients with vascular dementia. World Journal of Traditional Chinese Medicine, 15(7), 1071–1074.	Hunan	Chinese	Hunan Province Brain Hospital （湖南省脑科医院）	hospital	without funding	Dyad	Vascular dementia	Acupuncture method inducing resuscitatio (Intervention group)	TCM	12 Acupuncture and Massage(Tuina)	-Cognition at 4 weeks (MMSE) -Activities of daily living at 4 weeks (Barthel) -MMP-2 at 4 weeks (not reported)	Some concerns
Ye Huifang 2019	Ye, H., Zhang, J., & Liu, H. (2019). The effects of Difenadine combined with clopidogrel on neurofunctional rheology and vascular endothelial function in patients with vascular dementia. Journal of Clinical Psychosomatic Diseases, 25(05), 55–58, 90.	Henan	Chinese	Central HospitaZ of Zhumadian	hospital	with funding	No	Vascular dementia	Butylphthalide Soft Capsules(丁苯酞软胶囊） group	Pharmaceutical	4 Other drugs	- Cognition at 2 weeks (MMSE) - Activities of daily living at 2 weeks (ADL) - Clinical dementia rating at 2 weeks (CDR)	Some concerns
Lu Hongzhi 2019	Lu, H. (2019). Observation on the efficacy of integrated traditional Chinese and Western medicine in treating mild cognitive impairment after stroke. Journal of Practical Traditional Chinese Medicine, 35(09), 1093–1095.	Henan	Chinese	Henan Province Luoyang City First Central Hospital Neurology Department (河南省洛阳市第一中医院脑病科)	hospital	with funding	No	General/unspecified/mixed	Compound PuChangYiZhi Decoction(复方菖蒲益智汤) combined with head acupuncture (Intervention)	Multicomponent interventions	16 Pharm+TCM	- Cognition at 3 months (MMSE;, ADAS-cog) - ADL at 3 months (Barthel)	Some concerns
Lu Qiujun 2019	Lu, Q. (2019). Research on the treatment of psychiatric and behavioral symptoms in elderly patients with dementia. Contemporary Nurse: First Half of the Month, (4), 118–119.	Jiangxi	Chinese	Jiangxi Province Xiushui County Traditional Chinese Medicine Hospital (江西省修水县中医院)	hospital	with funding	Dyad	General/unspecified/mixed	Donepezil + olanzapine (intervention)	Pharmaceutical	17 multiple drugs	-Cognition at 3 months (MMSE) -Activities of daily living at 3 months (Barthel) -Brief Psychiatric Rating Scale at 3 months (BPRS)	High
Hua Haoshui 2019	Hua, H., Shao, J., Lu, Y., & Liao, Z. (2019). The efficacy of low-dose quetiapine combined with donepezil hydrochloride in the treatment of elderly dementia and its effects on patients' glucose and lipid metabolism. Chinese General Practice Medicine, 17(11), 1860–1863.	Zhejiang	Chinese	Fuyang District Third People's Hospital of Hangzhou City, Geriatric Psychiatry Department (杭州市富阳区第三人民医院老年精神科)	hospital	without funding	No	Alzheimer's disease	Small dose of Ziprasidone (Intervention)	Pharmaceutical	2 Psychotropic medications	- behaviour at 3 months (BEHAVE-AD)- WAIS	Some concerns
Liu Yu 2020	Liu, Y. (2020). Observation on the efficacy of BuShenKaiqiao Decoction combined with acupuncture in treating mild to moderate vascular dementia with kidney deficiency, phlegm obstruction, and blood stasis. Journal of Modern Integrated Traditional Chinese and Western Medicine, 29(12), 1259–1263.	Shandong	Chinese	Xinlicheng General Hospital of Shandong Yankuang	hospital	without funding	No	Vascular dementia	BuShenKaiqiao Decoction combined with acupuncture treatment (补肾开窍汤联合针刺治疗) group	Multicomponent interventions	16 Pharm+TCM	- Cognition at 12 weeks (MMSE)- Plasma homocysteine level at 12 weeks (Hcy)- Activities of daily living at 12 weeks (ADL)- TCM symptom scores at 12 weeks	Some concerns
Liu Zhaolong 2019	Liu, Z., Hu, X., Wang, J., Bian, H., & Zhao, B. (2019). Clinical observation on the treatment of obstructive sleep apnea hypopnea syndrome with mild cognitive impairment using Phlegm-Resolving and Meridian-Connecting Decoction combined with oral doxofylline tablets. World Clinical Drugs, (08), 553–559. https://doi.org/10.13683/j.wph.2019.08.006	Hebei	Chinese	Langfang City Traditional Chinese Medicine Hospital Western Pharmacy (廊坊市中医医院西药房)	hospital	without funding	No	MCI	Qutantongluo Xingshen decoction combined with oral doxofylline tablets and conve	Multicomponent interventions	18 TCM+NPI	- Cognition at 6 months (MoCA)- Comparison of clinical efficacy between the two groups()- Comparison of traditional Chinese medical syndrome scores between the two groups before and after treatment - Comparison of BMI, neck circumference, AHI between the	Some concerns
Liu Haifeng 2019	Liu, H. F., & Sun, H. H. (2019). The effects of probucol combined with rosuvastatin on oxidative stress response and apolipoprotein expression in patients with vascular dementia. Chinese Journal of Practical Medicine, 46(2), 116-118. https://doi.org/10.3760/cma.j.issn.1674-4756.2019.02.035	Henan	Chinese	Henan Province Zhumadian City First People's Hospital (河南省驻马店市第一人民医院)	hospital	with funding	No	Vascular dementia	Probucol combined with Rosuvastatin (Intervention)	Pharmaceutical	4 Other drugs	- Cognition at 3 months (MMSE)- 载脂蛋白at 3 months(apoA, apoB)-超氧化物歧化酶at 3 months(SOD)- 丙二醛（ＭＤＡ）at 3 months.	Some concerns
Zhang Ke 2019	Zhang, K. (2019). Observation on the efficacy of integrated traditional Chinese and Western medicine in the treatment of vascular dementia. Journal of Practical Traditional Chinese Medicine, (07), 840–841. https://doi.org/CNKI:SUN:ZYAO.0.2019-07-056	Henan	Chinese	Henan Province Yanling County People's Hospital Rehabilitation Medicine Department (河南省鄢陵县人民医院康复医学科)	hospital	with funding	No	Vascular dementia	Western medicine with Chinese medicine and acupuncture (Intervention group)	Multicomponent interventions	16 Pharm+TCM	-cognition at 8 weeks (MMSE) -Activities daily living at 8 weeks (Blessed)	Some concerns
Zhang Jie 2019	Zhang, J. (2019). The impact of aerobic exercise combined with computer cognitive training on cognitive function in patients with mild cognitive impairment. Chinese Journal of Practical Nursing, 35(34), 2653-2657. https://doi.org/10.3760/cma.j.issn.1672-7088.2019.34.004	Tianjin	Chinese	Tianjin Third Central Hospital, Tianjin Liver and Gallbladder Disease Research Institute, Tianjin Key Laboratory of Artificial Cells, Ministry of Health, Artificial Cell Engineering Technology Research Center, Neurology Department, Ward 2. (天津市第三中心医院 天津市肝胆疾病研究所 天津市人工细胞重点实验室 卫生部 人工细胞工程技术研究中心神经内科 2 病区)	hospital	with funding	No	MCI	Aerobic exercise combined and computer cognitive training (Intervention group)	NPI	8 Comprehensive care interventions and multicomponent NPI	-Cognition before and after treatment (MoCA)	High
Liu Tai 2019	Liu, T., Chen, R., He, Q., Zhang, Q., Tan, L., & Lu, Y. (2019). The effect of Shuxue Tongmai granules on neurological function in patients with cognitive impairment after stroke. Journal of Integrated Traditional Chinese and Western Medicine on Cardiovascular and Cerebrovascular Diseases, (14), 2092–2095.	Guangxi	Chinese	Guangxi University of Traditional Chinese Medicine First Affiliated Hospital Neurology Department (广 西中医药大学第一附属医院脑病科)	hospital	without funding	No	General/unspecified/mixed	Shuxue Tongmai Granule (Intervention)	TCM	11 Herbal medicine	- Cognition at 6 months (CSS;, MMSE)	Some concerns
Feng Ruixue 2020	Feng, R. (2020). The effect of Compound Huonaoshu capsules combined with donepezil on cognitive function and daily living ability in elderly patients with mild to moderate dementia. Chinese Journal of Min-Kang Medicine, 32(5), 116–118.	Heilongjiang	Chinese	Jiamusi Central Hospital Neurology Department II (佳木斯市中心医院神经内二科)	hospital	with funding	No	General/unspecified/mixed	Fufang Huonaoshu Jiaonang combined with donepezil hydrochloride capsule (Interve	Multicomponent interventions	16 Pharm+TCM	- Cognition at 6 months (MMSE) - Activities of daily living at 6 months (ADL)	Some concerns
Feng Shufen 2019	Feng, S., Huang, F., & Qin, X. (2019). A study on the effects of music therapy on cognitive impairment in patients with acute cerebral infarction. Chinese Modern Drug Application, (23), 227–229. https://doi.org/10.14164/j.cnki.cn11-5581/r.2019.23.124	Guangdong	Chinese	Jiangmen City People's Hospital Neurology Department Area 2 (江门市人民医院神经内科二区)	hospital	without funding	No	General/unspecified/mixed	Music therapy with routine treatment (Intervention)	NPI	6 Psychosocial intervention	- Cognition at 2 months (MMSE;, MoCA) - ADL at 2 months (Barthel Index)	Some concerns
Feng Baojing 2019	Feng, B., Ding, B., Huang, L., Wang, S., & Liu, B. (2019). Early combined application of scalp acupuncture electrical stimulation and hyperbaric oxygen on cognitive impairment and cerebral edema in non-surgical patients with hypertension-related cerebral hemorrhage. Practical Journal of Clinical Medicine, 16(1), 134–137.	Hebei	Chinese	Qinhuangdao Second Hospital	hospital	with funding	No	General/unspecified/mixed	scalp-acupuncture electrical stimulation and hyperbaric oxygen	Multicomponent interventions	18 TCM+NPI	- Cognition at 60 days (LOTCA) - Activities of daily living at 60 days(AD Cooperative Study-ADL-Severe Impairment Version) - The serum levels of S100β and cerebral edema volume at 60 days	Some concerns
Lan Xiaoyan 2020	Lan, X., Wen, D., Ma, L., Huang, Y., Wu, Z., Xie, Y., & Qiu, Y. (2020). Study on the efficacy of idebenone in the treatment of Parkinson’s disease. Chinese Continuing Medical Education, (04), 126–128. https://doi.org/CNKI:SUN:JXUY.0.2020-04-053	Guangxi	Chinese	Nanning Third People's Hospital Neurology Department (南宁市第三人民医院神经內科)	hospital	without funding	No	General/unspecified/mixed	Idebenone combined with Levodopaand Benserazide Tablets (Intervention)	Pharmaceutical	4 Other drugs	- Cognition at 12 weeks (MMSE;, MoCA)- Activities of daily living at 12 weeks (ADL, not reported)	Some concerns
Lan Xiaoyan 2019	Lan, X., & Wen, D. (2019). The effect of idebenone combined with selegiline on cognitive function and daily living ability in patients with Parkinson’s disease and cognitive impairment. Chinese Journal of Hospital Medication Evaluation and Analysis, 19(10), 1202–1205. https://doi.org/10.14009/j.issn.1672-2124.2019.10.014	Guangxi	Chinese	Dept． of Neurology，the Third People's Hospital of Nanning	hospital	without funding	No	General/unspecified/mixed	Idebenone Tablets(艾地苯醌片) group	Pharmaceutical	4 Other drugs	- Cognition at 12 weeks (MMSE)-Activity of daily living at 12 weeks (Barthel)-Comparison of cognitive dysfunction at 12 weeks()-Comparison of dependence at 12 weeks	High
Hou Jinyi 2019	Hou, J., Sun, J., Shi, J., Qi, G., Heng, X., & Guo, C. (2019). Clinical study on the辅助 therapy of ginkgo biloba extract injection in patients with cognitive impairment due to small vessel disease. Chinese Journal of Integrated Traditional and Western Medicine, (11), 1336–1339.	Jiangsu	Chinese	Jiangsu Province Xuzhou City Traditional Chinese Medicine Hospital Acupuncture and Neurology Department (江苏省徐州市中医院针灸脑病科)	hospital	with funding	No	General/unspecified/mixed	Combined (联合) group	Multicomponent interventions	19 Other multicomponents	- Cognition at 1 month (MoCA) - Serum levels of prostacyclin 2 at 1 month (PGI2) - Serum levels of endothelin at 1 month (ET) - Serum levels of thromboxane A2 at 1 month (TXA2) - Serum levels of homocysteine at 1 month (Hcy)	Some concerns
Hou Rongrong 2019	Hou, R. (2019). Study on nursing service methods to improve the quality of life in elderly patients with dementia. World Latest Medicine Information, (87), 339–340. https://doi.org/10.19613/j.cnki.1671-3141.2019.87.224	Inner Mongolia	Chinese	Inner Mongolia Autonomous Region Mental Health Center (内蒙古自治区精神卫生中心)	hospital	with funding	No	Alzheimer's disease	Conventional with integrated care (Intervention group)	NPI	8 Comprehensive care interventions and multicomponent NPI	-Activities of daily living before and after treatment (ADL)-Cognition before and after treatment (MMSE)	Some concerns
Yu Xueying 2020	Yu, X., Li, Y., & Chen, X. (2020). The effect of work and entertainment therapy on cognitive function, agitated behavior, and social function in patients with Alzheimer’s disease. Chinese Clinical Nursing, (02), 140–142. https://doi.org/CNKI:SUN:ZYHL.0.2020-02-013	Guangdong	Chinese	Jiangmen City Third People's Hospital Internal Medicine (江门市第三人民医院内科)	hospital	without funding	No	Alzheimer's disease	Routine nursing intervention combined with entertainment therapy (Intervention)	NPI	6 Psychosocial intervention	- Cognition at 6 weeks (MMSE)- Agitation at 6 weeks (CMAI)- Social function (SSPI) at 6 weeks	Some concerns
He Cheng 2020	Hou, R. (2019). Study on nursing service methods to improve the quality of life in elderly patients with dementia. World Latest Medicine Information, (87), 339–340. https://doi.org/10.19613/j.cnki.1671-3141.2019.87.224	Hubei	Chinese	Huazhong University of Science and Technology Tongji Medical College Affiliated Wuhan Central Hospital (华中科技大学 同济医学院 附属武汉中心医院)	hospital	without funding	No	General/unspecified/mixed	Tongqiao Huoxuetang combined with acupuncture and donepezil (Intervention)	Multicomponent interventions	16 Pharm+TCM	- Cognition at 4 weeks (MMSE) - Activities of daily living at 4 weeks (BI)	Some concerns
He Xiangcheng 2020	He, X., Wen, Z., Li, Y., Cui, X., & Lin, H. (2020). Comparison of the efficacy of detemir insulin and aspart insulin in the initial treatment of elderly patients with type 2 diabetes and mild cognitive impairment. Chinese Journal of Clinical New Medicine, (01), 85–89. https://doi.org/CNKI:SUN:ZYLN.0.2020-01-021	Guangdong	Chinese	Guangdong, Jiangmen City Third People's Hospital, Department of Internal Medicine II (广东，江门市第三人民医院内二科)	hospital	with funding	No	MCI	insulin aspart 30	Pharmaceutical	4 Other drugs	-the level of blood sugar at 24 weeks (FPG, 2hPG) -the level of HbA1c at 24 weeks()-the level of TC at 24 weeks()-the level of TG at 24 weeks()-the level of LDL-C at 24 weeks -the level of blood pressure at 24 weeks() -the weights of participants at 24 weeks()	Some concerns
Ren Suhua 2020	Ren, S., Yang, C., & Wei, X. (2020). Clinical efficacy of modified Wuhuzhuifeng Powder combined with selegiline in patients with kidney deficiency and blood stasis type Parkinson's disease complicated by mild cognitive impairment. Traditional Chinese Medicine, (05), 1191–1195. https://doi.org/CNKI:SUN:ZCYA.0.2020-05-017	Henan	Chinese	Xinxiang Central Hospital (新乡市中心医院)	hospital	with funding	No	General/unspecified/mixed	Wuhuzhuifeng Powder (五虎追风散)	Multicomponent interventions	16 Pharm+TCM	- Severity of illness at 3 months (UPDRS-II / UPDRS-III / UPDRS-IV))-cognition at 3 months(MoCA)- Quality of life at 3 months (PDQ-39))- Brain neurotransmitter S spectrum value at 3 months)- Daily dosage of levodopa at 3 months	Some concerns
Qiao Jing 2019	Qiao, J. (2019). The effect of Yangxue Qingnao Pills combined with oxiracetam on vascular dementia and its influence on cognitive function. Medical Theory and Practice, (15), 2372–2374. https://doi.org/10.19381/j.issn.1001-7585.2019.15.023	Shanxi	Chinese	Shanxi Province Linfen Vocational and Technical College (山西省临汾职业技术学院)	hospital	with funding	No	Vascular dementia	Yangxue Qingnao Wan (Intervention group)	Multicomponent interventions	16 Pharm+TCM	-Cognition at 5 months (MMSE) -脑部搏动指数 (PI)at 2 months -动脉收缩期血流速度(Vs)at 2 months 平均血流速度(Vm)at 2 months	Some concerns
Ning Min 2020	Ning, M. (2020). The efficacy of donepezil combined with dibenzoylthiazole in treating elderly patients with vascular dementia and its impact on prognosis. Northern Pharmacy, (04), 102–103. https://doi.org/CNKI:SUN:BFYX.0.2020-04-073	Hunan	Chinese	Hunan Province Brain Hospital (湖南省脑科医院)	hospital	with funding	No	Vascular dementia	Butylphthalide Soft Capsules combined with donepezil hydrochloride tablets(Inter	Pharmaceutical	17 multiple drugs	- Cognition at 12 weeks (MMSE)- Activities of Daily Living at 12 weeks (ADL, not reported)	Some concerns
Meng Shengxi 2020	Meng, S., Huo, Q., Wang, B., Peng, W., Wang, Y., Liang, F., Peng, X., Cao, J., & Li, W. (2020). Observational study on the efficacy of Hengqing No. 2 prescription combined with donepezil hydrochloride in the treatment of Alzheimer's disease. Modern Journal of Integrated Traditional Chinese and Western Medicine, 29(03), 234–238 + 273.	Shanghai	Chinese	Shanghai Jiao Tong University Affiliated Sixth People's Hospital (上海交通大学附属第六人民医院)	hospital	without funding	No	Alzheimer's disease	Hengqing Ⅱ decoction combined with donepezil hydrochloride (Intervention)	Multicomponent interventions	16 Pharm+TCM	- Cognition at 3 months (MMSE;, ADAS-cog) - Activities of daily living at 3 months (ADL)	Some concerns
Meng Yufeng 2019	Meng, Y. (2019). Acupuncture combined with hyperbaric oxygen therapy for leukoaraiosis with mild cognitive impairment and its effects on neurotransmitters in patients. Asia-Pacific Traditional Medicine, 15(6), 143–145.	Henan	Chinese	ＴｈｅＳｅｃｏｎｄＰｅｏｐｌｅ＇ｓＨｏｓｐｉｔａｌｏｆＹａｎｃｈｅｎｇＤｉｓｔｒｉｃｔｏｆＬｕｏｈｅ	hospital	with funding	Dyad	MCI	Observation group	Multicomponent interventions	18 TCM+NPI	- Cognitive at 4 weeks (MMSE)- Cognitive at 4 weeks (MoCA)- changes in plasmaneuro transmitter levels at 4 weeks	Some concerns
Sun Haihua 2019	Sun, H., Zhu, J., Liu, B., Hu, G., Lu, Z., Zhang, H., ... & Xiao, J. (2019). Clinical effects of acupuncture-assisted transcranial magnetic stimulation in the treatment of stroke with cognitive impairment. Journal of Military Preventive Medicine, (06), 188–189. https://doi.org/10.13704/j.cnki.jyyx.2019.06.091	Beijing	Chinese	China Academy of Chinese Medical Sciences Xiyuan Hospital (中国中医科学院西苑医院)	hospital	with funding	No	MCI	Regular cognitive rehabilitation treatment with TMS treatment (Intervention grou	Multicomponent interventions	18 TCM+NPI	-Cognition at 8 weeks(MoCA)-P300 at 8 weeks	Some concerns
Kong Yinyan 2019	Kong, Y., Huang, Y., & Kong, Q. (2019). Application and safety analysis of olanzapine combined with donepezil in the treatment of elderly dementia. Northern Pharmacy, (11), 153+152. https://doi.org/CNKI:SUN:BFYX.0.2019-11-111	Guangdong	Chinese	Guangzhou Baiyun District People's Hospital Pharmacy Department (广州市白云区人民医院药剂科)	hospital	with funding	No	General/unspecified/mixed	Olanzapine combined with donepezil (Intervention)	Pharmaceutical	17 multiple drugs	-behaviours at 2 months (BEHAVE-AD)- Cognition at 2 months (MMSE)- Cognition at 2 months (CDR)- ADL at 2 months() - 两组药物安全性分析 at 2 months()- 两组血压水平、左室射血分数、症状缓解时间 at 2 months	Some concerns
Jiang Yantao 2019	Jiang, Y. (2019). Analysis of dietary level management to improve feeding difficulties in elderly patients with dementia. Modern Diagnosis and Treatment, (13), 2336–2337. https://doi.org/CNKI:SUN:XDZD.0.2019-13-074	Henan	Chinese	Pingmei Shenma Medical Group General Hospital （平煤神马医疗集团总医院）	hospital	with funding	No	Alzheimer's disease	Diet level management (intervention)	NPI	8 Comprehensive care interventions and multicomponent NPI	-血清总蛋白 at 8 weeks (not reported) -白蛋白 at 8 weeks (not reported) -每餐进食量 at 8 weeks (not reported)	Some concerns
Yu Lu 2019	Yu, L., Ainiuer, Du, Z., Feng, L., & Yang, S. (2019). The efficacy of Dengzhan Shengmai Capsules on patients with vascular cognitive impairment and its underlying mechanisms. World Journal of Traditional Chinese Medicine, (08), 2109–2112. https://doi.org/CNKI:SUN:SJZA.0.2019-08-042	Xinjiang	Chinese	Xinjiang Military Region General Hospital, Department of Internal Medicine 5 （新疆军区总医院干五科）	hospital	without funding	No	General/unspecified/mixed	灯盏生脉胶囊治疗 group	TCM	11 Herbal medicine	- Cognition at 3 months (MoCA) - TCM syndrome score at 3 months (SDSVD) - Vascular endothelial function at 3 months (ET-1) - Vascular endothelial function at 3 months (NO) - Oxidative stress index at 3 months (SOD) - Oxidative stress index at 3 months (GS	Some concerns
Zhou Gezhi 2019	Zhou, G. Z., Yang, F., & Tong, M. F. (2019). Clinical study of nimodipine combined with dibenzoyl in the treatment of mild to moderate vascular cognitive impairment. Chinese Journal of Primary Medicine and Pharmacy, 26(11), 1343-1346. https://doi.org/10.3760/cma.j.issn.1008-6706.2019.11.015	Zhejiang	Chinese	Jinhua Central Hospital Neurosurgery Department （金华市中心医院神经外科）	hospital	without funding	No	Vascular dementia	Nimodipine combine with butylphthalide (Intervention group)	Pharmaceutical	17 multiple drugs	-Cognition at 24 weeks (MMSE)-Activities Daily Living S870at 24 weeks (ADL)-Serum hs-CRP, IL-6 and TNF-α levels at 24 weeks	Some concerns
Zhou Yuan 2020	Zhou, Y., & Liu, S. (2020). Observation on the efficacy of acupuncture at the Governor Vessel and cervical paravertebral points in treating mild vascular dementia after stroke. Modern Journal of Integrated Traditional Chinese and Western Medicine, 29(10), 1045–1048.	Beijing	Chinese	Beijing Traditional Chinese Medicine Hospital Shunyi Hospital （北京中医医院顺义医院）	hospital	without funding	No	Vascular dementia	Acupuncture at Dumai and cervical spine acupoints (Intervention)	Multicomponent interventions	16 Pharm+TCM	- Cognition at 2 weeks (MMSE;, MoCA) - Activities of daily living at 2 weeks (ADL)	Some concerns
Zhou Junying 2019	Zhou, J., Zuo, J., Chen, B., & Lü, J. (2019). The efficacy of electroacupuncture at Baihui and Shenting points in mild cognitive impairment after stroke. World Journal of Traditional Chinese Medicine, (02), 486–489.	Henan	Chinese	Puyang People's Hospital Neurology Department, Henan Province (河南省濮阳市人民医院神经内科）	hospital	with funding	No	Vascular dementia	Electroacupuncture combined with western medicine and rehabilitation training (I	Multicomponent interventions	18 TCM+NPI	- Cognition at 4 weeks (MMSE;, MoCA) - ADL at 4 weeks (FIM)	Some concerns
Wu Xiaohan 2019	Wu, X. (2019). Application effects of evidence-based nursing model in the prevention of pressure ulcers in elderly patients with dementia who are bedridden for a long time. Chinese Journal of Public Health Medicine, (15), 150–152. https://doi.org/CNKI:SUN:ZMYX.0.2019-15-064	Henan	Chinese	Zhengzhou First People's Hospital Neurology Department (郑州市第一人民医院神经内科)	hospital	with funding	No	General/unspecified/mixed	Routine Care &amp; Evidence-Based Care (常规护理&循证护理)Intervention group	NPI	8 Comprehensive care interventions and multicomponent NPI	-Incidence of pressure ulcers at 2 weeks)-Nursing satisfaction rate at 2 weeks)-Braden score at 2 weeks)-Quality of life at 2 weeks	High
Liu Yi 2020	Liu, Y. (2020). Changes in the quality of life of Alzheimer's disease patients after continuing care interventions: A study. Electronic Journal of Practical Clinical Nursing, (14), 51. https://doi.org/CNKI:SUN:SLHL.0.2020-14-048	Jiangsu	Chinese	Nantong Sixth People's Hospital, Jiangsu Province (江苏省南通市第六人民医院)	hospital	with funding	No	Alzheimer's disease	Conventional care with extended care (Intervention group)	NPI	8 Comprehensive care interventions and multicomponent NPI	- Quality of life in Alzheimer disease at 3 months (QOL-AD)- Psychological status at 3 months (SCL-90)	High
Liu Dewei 2020	Liu, D., Xu, J., Zhang, D., & Zhang, Y. (2020). Effects of folic acid and vitamin B12 combined with donepezil on cognitive function and psychiatric symptoms in Alzheimer's disease patients. International Journal of Psychiatry, (01), 101–103. https://doi.org/10.13479/j.cnki.jip.2020.01.027	Hebei	Chinese	Hebi Coal Industry (Group) Co., Ltd. General Hospital (鹤壁煤业（集团）有限责任公司总医院)	hospital	with funding	No	Alzheimer's disease	Folic acid and Vitamin B12 combined with donepezil (Intervention)	Multicomponent interventions	19 Other multicomponents	- Cognition at 6 months (MMSE)- NPI at 6 months()- 组患者治疗前后血清神经递质水平对比 at 6 months()- 两组患者治疗前后血清细胞因子水平对比 at 6 months()- Clinical Efficacy for two groups at 6 months	Some concerns
Liu Caiyun 2019	Liu, C., Du, H., Li, W., Liu, X., & Yu, K. (2019). The impact of nutrition support based on clinical nursing pathways on the nutritional status and quality of life of elderly hospitalized patients with Alzheimer's disease. Chinese Journal of Clinical Nutrition, 27(5), 287–292.	Beijing	Chinese	Department of Health Careꎬ Peking Union Medical College Hospitalꎬ CAMS and PUMCꎬ Beijing 100730ꎬ China	hospital	with funding	No	Alzheimer's disease	Nutritional support therapy for AD patients (AD患者营养支持治疗)(Intervention group)	NPI	8 Comprehensive care interventions and multicomponent NPI	-Quality of life after 2 months (QOL-AD)	High
Liu Zongrui 2020	Liu, Z., Zhou, X., Xiang, Y., & Zhang, L. (2020). Observation of clinical effects of Qinkailing injection combined with oxiracetam in the treatment of patients with vascular dementia. Internal Medicine, (02), 192–194. https://doi.org/10.16121/j.cnki.cn45-1347/r.2020.02.21	Henan	Chinese	Anyang Third People's Hospital Neurology Department (安阳市第三人民医院神经内科)	hospital	with funding	Dyad	Vascular dementia	Qingkailing injection combined with Olanzapine treatment (清开灵注射液联合奥拉西坦治疗)(Intervention group)	Multicomponent interventions	16 Pharm+TCM	- Cognition at 4 weeks (MMSE) - Activities of daily living at 4weeks (ADL)	Some concerns
Leng Wei 2019	Leng, W., Nan, H., & Zhang, X. (2019). Evaluation of the effects of donepezil hydrochloride combined with quetiapine fumarate in elderly patients with cognitive dysfunction. Chinese and Foreign Medical Research, 17(34), 24–26. https://doi.org/10.14033/j.cnki.cfmr.2019.34.010	Jilin	Chinese	Changchun University of Traditional Chinese Medicine Affiliated Hospital (长春中医药大学附属医院)	hospital	with funding	No	Alzheimer's disease	Donepezil Hydrochlorid + Quetiapine Fumarate (Intervention group)	Pharmaceutical	17 multiple drugs	- Cognition at 8 weeks (MMSE) - Cognition at 8 weeks (LMS) - ADL at 8 weeks)-The comparison of treatment efficacy of intervention and control groups at 8 weeks.	Some concerns
Zhenren 2019	Peng, Z., Jiang, H., Wang, X., Huang, K., Zuo, Y., Wu, X., ... & Yang, L. (2019). The efficacy of cognitive training for elderly Chinese individuals with mild cognitive impairment. BioMed research international, 2019(1), 4347281.	Guangxi	English	School of Public Health, Guangxi Medical University; Global Health Research Center, Duke Kunshan University; Boston University School of Medicine, Boston Medical Cente	non-hospital	without funding	No	MCI	Intervention group (6-month Group Cognitive Training)	NPI	5 Cognitive intervention	- cognition at 6 months (MoCA-BJ Score)	High
Shi 2020	Shi, J., Wei, M., Ni, J., Sun, F., Sun, L., Wang, J., ... & CHASE Study Group. (2020). Tianzhi granule improves cognition and BPSD of vascular dementia: a randomized controlled trial. Journal of Translational Medicine, 18, 1-10.	Beijing	English	Department ofNeurology, Dongzhimen Hospital, Beijing University ofChinese Medicine	non-hospital	with funding	No	Vascular dementia	TZ group (Intervention)	TCM	11 Herbal medicine	-Cognition at 24 weeks (VADAS-cog,VADAS-cog, MMSE)-Functional change at 24 weeks (CIBIC-plus)-Changes in behavioral disturbances occurring at 24 weeks (NPI)Execution function at 24 weeks (clock drawing test)ADL at 24 weeks (not reported)	Some concerns
Chen 2019	Chen, C., Huang, Y., Liu, C., Xu, Y., Zheng, L., & Li, J. (2019). Effects of an Interdisciplinary Care Team on the Management of Alzheimer's Disease in China. Journal of gerontological nursing, 45(5), 39–45. https://doi.org/10.3928/00989134-20190318-01	Zhejiang	English	not reported	non-hospital	with funding	Dyad	Alzheimer's disease	Interdisciplinary care group (Treatment)	NPI	8 Comprehensive care interventions and multicomponent NPI	-Cognition at 6 months (MMSE, CDR)- Activities of daily living at 6 months (ADLQ)-Patients' daily functional status at 6 months (QOL)- Neuropsychiatric syndromes at 6 months (NPI)- Caregiver burden at 6 months (The ZBI)	Some concerns
Tian 2019	Tian, J., Shi, J., Wei, M., Ni, J., Fang, Z., Gao, J., Wang, H., Yao, H., Zhang, J., Li, J., Min, M., Su, L., Sun, X., Wang, B., Wang, B., Yang, F., Zou, Y., Hu, Y., Lin, Y., Xu, G., … CHARM study group (2019). Chinese herbal medicine Qinggongshoutao for the treatment of amnestic mild cognitive impairment: A 52-week randomized controlled trial. Alzheimer's & dementia (New York, N. Y.), 5, 441–449…	Beijing	English	Neurology Centre, Dongzhimen Hospital, Beijing University of Chinese Medicine, Beijing, China	non-hospital	without funding	No	MCI	QGST Group	TCM	11 Herbal medicine	- CDR-GS scores at week 52 - DAS-cog scores at week 52 - MMSE scores at week 52 - AMIPB-DSR scores at week 52 - ADCS-ADL-MCI-24 scores at week 52 - CGIC-KDS scores at week 52	Some concerns
Ma Yi 2016	Ma, Y., & Lin, J. (2016). Clinical study on donepezil hydrochloride combined with Dengzhanshengmai Capsules in the treatment of cognitive impairment after stroke. World Clinical Drugs, 37(10), 698–702. https://doi.org/10.13683/j.wph.2016.10.009	Chongqing	Chinese	Chongqing Hechuan District People's Hospital Neurology Department (重庆市合川区人民医院神经内科)	hospital	with funding	No	General/unspecified/mixed	Dengzhanshengmai capsule (灯盏生脉胶囊) group	TCM	11 Herbal medicine	- Cognition at 12 weeks (MoCA) - Clinical dementia rating score at 12 weeks (CDR) - Activities of daily living at 12 weeks (Barthel)	Some concerns
Gu Chao 2014	Gu, C., Yuan, C., Shen, T., Ye, Q., Liu, T., & An, H. (2014). Clinical observation of 50 cases of Alzheimer's disease treated with Dihuang Yizhi Decoction combined with donepezil hydrochloride tablets. Journal of Traditional Chinese Medicine, (06), 482–485. https://doi.org/10.13288/j.11-2166/r.2014.06.010	Shanghai	Chinese	Shanghai University of Traditional Chinese Medicine Affiliated Longhua Hospital (上海中医药大学附属龙华医院)	hospital	without funding	No	Alzheimer's disease	Dihuang Yizhi Formula combined with Donepezil (Intervention)	Multicomponent interventions	16 Pharm+TCM	- Cognition at 6 months (MMSE;, MoCA;, ADAS-cog)- Activities of daily living at 6 months (ADL, not reported)- Clinical index of chinese medicine at 6 months	Some concerns
Jin Xiang 2018	Jin, X., Zhang, W., Zhang, D., Liu, Z., Ma, B., Mei, Q., & Chen, M. (2018). Clinical study on the treatment of Alzheimer's disease with Huoxue Tongqiao Decoction. Journal of Traditional Chinese Medicine and Pharmacy, (20), 93–96. https://doi.org/10.13862/j.cnki.cn43-1446/r.2018.20.029	Hubei	Chinese		hospital	without funding		Alzheimer's disease	Huoxue Tongqiao formula (Intervention group)	TCM	11 Herbal medicine	-Effectiveness of treatment (With doctoral approval)at 2, 4, 6 months -Cognition at 2, 4, 6 months (MMSE) -Activities Daily Living (ADL)at 2, 4, 6 months -Level of Vitamins B at 2, 4, 6 months -Folic acid level at 2, 4, 6 months -Level of Ho	Some concerns
Hao Zhen 2014	Hao, Z. (2014). Impact of diphenyl-hexylphosphonate combined with gangliosides on PAL and NDS scores in elderly patients with ischemic cerebrovascular disease. Chinese Journal of Gerontology, 34(8), 2057–2058.	Tianjin	Chinese	Tianjin Fifth Central Hospital (天津市第五中心医院)	hospital	with funding	No	General/unspecified/mixed	NBP+GI (Intervention)	Pharmaceutical	4 Other drugs	-血小板聚集水平 at 10 days (PAL) -神經功能學評分 at 10 days (NDS)	Some concerns
Xue Li 2013	Xue, L., Kang, T., Zhang, P., Yang, Y., & Zhang, Z. (2013). Clinical observation of 120 cases of vascular dementia treated with the Tiaoshen Yizhi acupuncture method. Sichuan Journal of Traditional Chinese Medicine, (05), 135–136. https://doi.org/CNKI:SUN:SCZY.0.2013-05-072	Tianjin	Chinese	Department of Acupuncture and Moxibustion, Affiliated Hospital of Tianjin Institute of Traditional Chinese Medicine (天津市中医药研究院附属医院针灸科)	hospital	with funding	No	Vascular dementia	Acupuncture (Intervention)	TCM	12 Acupuncture and Massage(Tuina)	- Cognition at 1 month (MMSE;, HDS)- Activities of daily living at 1 month (ADL, not reported)	Some concerns
Tian Junbiao 2013	Tian, J., Zhao, J., Song, S., Liu, X., Cui, Y., & Yang, L. (2013). Clinical study on the treatment of mild cognitive impairment in young patients using the method of clearing turbidity, detoxifying, and promoting blood circulation. Journal of China Emergency Traditional Chinese Medicine, 22(09), 1492–1493.	Hebei	Chinese	Hebei Provincial Hospital of Traditional Chinese Medicine (河北省中医院)	hospital	without funding	No	MCI	Huazhuojieduhuoxuetongluo Treatment (Intervention)	TCM	11 Herbal medicine	- Cognition at 1 month (MMSE)- 两组临床疗效比较 at 1 month	Some concerns
Wang Fei 2017	Wang, F., & Wang, M. (2017). Clinical study on the treatment of vascular dementia of liver and kidney deficiency type with Wushen acupuncture. China Journal of Traditional Chinese Medicine and Pharmacology, (07), 1689–1691. https://doi.org/CNKI:SUN:SZGY.0.2017-07-054	Henan	Chinese	Henan University of Traditional Chinese Medicine, Acupuncture and Tuina College (河南中医药大学针灸推拿学院)	hospital	without funding	No	Vascular dementia	Acupuncture at "five spirits acupoints" (五神针组)	TCM	12 Acupuncture and Massage(Tuina)	- Cognition at 28 days (HDS,MMSE)- Activities of daily living at 28 days (ADL)- SOD at 28 days()- CGRP at 28 days()- MDA at 28 days	High
Wang Xinyu 2017	Wang, X., & Li, F. (2017). Effects of awakening the spirit and opening the orifices acupuncture combined with the oral administration of nourishing yin and invigorating blood formula on cognitive function in elderly patients with dementia. Journal of Traditional Chinese Medicine and Pharmacy, 23(15), 68–70. https://doi.org/10.13862/j.cnki.cn43-1446/r.2017.15.021	Beijing	Chinese	Beijing Geriatric Hospital (北京老年医院)	hospital	with funding	No	General/unspecified/mixed	Xingnao kaiqiao acupuncture combined with Ziyin huoxue fang and Huperzine A tabl	Multicomponent interventions	16 Pharm+TCM	- Cognition at 2 months (MMSE) - ADL at 2 months	Some concerns
Bu Xiao 2018	Bu, X., Jia, S., Liang, M., Chen, Y., & Mi, G. (2018). Effects of huperzine A combined with nimodipine on cognitive function and activities of daily living in patients with vascular dementia due to cerebral infarction. Heilongjiang Medicine, (06), 582–583. https://doi.org/CNKI:SUN:HLYX.0.2018-06-030	Shanghai	Chinese	Shanghai Postal Hospital Internal Medicine (上海市邮电医院内科)	hospital	with funding	No	Vascular dementia	Huperzine-A combined with nimodipine (Intervention)	Pharmaceutical	17 multiple drugs	- Cognition at 6 months (MMSE; HDS-R)- ADL at 6 months	Some concerns
Liang Jianfen 2010	Liang, J., Qin, C., & Yang, B. (2010). Clinical observation of Bushenyizhi granules combined with Western medicine in the treatment of Alzheimer's disease. Journal of Integrated Traditional and Western Medicine for Heart and Brain Vascular Diseases, (01), 39–41. https://doi.org/CNKI:SUN:ZYYY.0.2010-01-028	Guangxi	Chinese	The First Affiliated Hosipital ,Guangxi College of Traditional Chinese Medicine	hospital	with funding	No	Alzheimer's disease	Bushenyizhi granules(补肾益智颗粒) + Donepezil Hydrochloride (Intervention group)	Multicomponent interventions	16 Pharm+TCM	- Cognition at 24 weeks (ADAS-cog, MMSE) - ADL at 24 weeks()	Some concerns
Du Guoliang 2015	Du, G., Li, H., Liu, D., & Hou, Y. (2015). Application and effectiveness of Liuwei Dihuang Wan in the adjunctive treatment of dementia in the elderly. Hebei Medical Journal, (11), 1661–1663. https://doi.org/CNKI:SUN:HBYZ.0.2015-11-020	Hebei	Chinese	Hebei Province Zhuozhou City Traditional Chinese Medicine Hospital Geriatrics Department (河北省涿州市中医医院老年病科)	hospital	with funding	No	General/unspecified/mixed	Liuwei dihuang pill + Memantine Hydrochloride(六味地黄丸+盐酸美金刚片) (Intervention group)	Multicomponent interventions	16 Pharm+TCM	- BEHAVE-AD at 3 months - ACE-R at 3 months - ADL at 3 months - Comparison of adverse effect between control group and observation group at 3 months - Comparison of clinical efficacy between control group and observation group at 3 months	Some concerns
Li Guohui 2009	Li, G., & Lai, Y. (2009). Clinical observation on the treatment of mild cognitive impairment with acupuncture combined with cognitive rehabilitation training. Journal of Shandong University of Traditional Chinese Medicine, 33(02), 124–125. https://doi.org/10.16294/j.cnki.1007-659x.2009.02.039	Guangdong	Chinese	Zhongshan Traditional Chinese Medicine Hospital, Guangdong Province （广东省中山市中医院)	hospital	without funding	No	MCI	Acupuncture combined with cognitive rehabilitation training and routine treatmen	Multicomponent interventions	18 TCM+NPI	- Cognition at 12 weeks (MMSE;, WMS)	Some concerns
Zeng Hui 2015	Zeng, H., & Wang, H. (2015). Analysis of the effects of nursing interventions on cognitive function in elderly patients with dementia. China Medical Innovation, (10), 74–77. https://doi.org/CNKI:SUN:ZYCX.0.2015-10-028	Xinjiang	Chinese	English: Xinjiang Armed Police Corps Hospital （武警新疆总队医院）	hospital	with funding	No	General/unspecified/mixed	Living ability training by nurse (Intervention)	NPI	8 Comprehensive care interventions and multicomponent NPI	- Cognition at 5 months (MMSE)- Activities of daily living at 5 months (ADL,not reported)- Quality of life at 5 months	Some concerns
Zhang Xuezhen 2018	Zhang, X. (2018). Efficacy analysis of nimodipine in the treatment of patients with mild to moderate vascular dementia and its effects on cognitive function and activities of daily living. Northern Pharmacy, (01), 48–49. https://doi.org/CNKI:SUN:BFYX.0.2018-01-037	Henan	Chinese	Nanyang First People's Hospital, Henan Province (河南省南阳市第一人民医院）	hospital	with funding	No	Vascular dementia	Nimodipine (Intervention group)	Pharmaceutical	3 Antihypertensives	- Cognition at 3 months (MMSE) - ADL at 3 months() - Comparison of clinical efficacy between control group and observation group at 3 months.	Some concerns
Zhang Huikai 2015	Zhang, H., Zhao, H., Liu, Y., Zhang, X., & Sheng, X. (2015). Clinical observation on the therapeutic effect of Shenguiyizhi formula combined with dibenzylbutyric acid in the treatment of Alzheimer's disease. Chinese and Foreign Medical Research, 19, 43–45. https://doi.org/10.14033/j.cnki.cfmr.2015.19.020	Hebei	Chinese	Xinxin City Traditional Chinese Medicine Hospital Stroke Department II (新乐市中医医院中风病二科)	hospital	without funding	No	Alzheimer's disease	Shenguiyizhi formula(参归益智方) group	TCM	11 Herbal medicine	- Cognition at 12 weeks (MMSE) - Vascular endothelial growth factor at 12 weeks (VEGF) - Nitric oxide at 12 weeks (NO)	Some concerns
Zhang Xujun 2012	Zhang, X. (2012). Efficacy and safety evaluation of huperzine A and nimodipine in the treatment of mild to moderate vascular dementia. Chinese Journal of Practical Neurological Diseases, 21, 76–78. https://doi.org/CNKI:SUN:HNSJ.0.2012-21-045	Guangdong	Chinese	Guangdong Jiexi County People's Hospital (广东揭西县人民医院)	hospital	with funding	No	Vascular dementia	Nimodipine + Huperzine A Tablets (Intervention group)	Pharmaceutical	17 multiple drugs	- Cognition at 6 months (MMSE, HDS-R)- ADL at 6 months(Barthel index)	Some concerns
Liao Huawei 2015	Liao, H., Ji, J., Jiang, H., & Wu, C. (2015). Effects of scalp acupuncture combined with real-time cognitive function training on cognitive function in patients with Alzheimer's disease. Journal of External Traditional Chinese Medicine, (06), 32–34. https://doi.org/CNKI:SUN:ZYWZ.0.2015-06-021	Guangxi	Chinese	Nanning Eighth People's Hospital (南宁市第八人民医院)	hospital	without funding	No	Alzheimer's disease	Scalp acupuncture combined with real-time cognition training (Intervention)	Multicomponent interventions	18 TCM+NPI	-left vertebral artery (LVA)at 3 months- right vertebral artery (RVA)at 3 months- middle cerebral artery (MCA)at 3 months	Some concerns
Song Yang 2017	Song, Y., & Sun, Y. (2017). The effects and safety of donepezil combined with memantine on cognitive function and behavioral ability in patients with Alzheimer's disease. Chinese Journal of Geriatrics, 21, 5412–5414. https://doi.org/CNKI:SUN:ZLXZ.0.2017-21-089	Liaoning	Chinese	Yangshi Fourth People's Hospital Outpatient Department （阳市第四人民医院干诊科）	hospital	with funding	No	Alzheimer's disease	Hydrochloride（美金刚） group	Pharmaceutical	1 Antidementia drugs	- WHO-UCLA score at 6 months - Cognition at 6 months (MMSE) - Cognition at 6 months (ADAS-Cog) - Activities of daily living at 6 months (ADL) - Neuropsychiatric Inventory score at 6 months (NPI)	Some concerns
Liu Yicheng 2008	Liu, Y., Zhang, H., Chen, G., Wu, W., Hu, J., Wan, W., & Ma, Z. (2008). A randomized controlled clinical trial of scalp acupuncture in the treatment of vascular dementia caused by cerebral infarction. Journal of Integrative Traditional and Western Medicine, 08, 806–809. https://doi.org/CNKI:SUN:XBZX.0.2008-08-008	Hubei	Chinese	Wuhan Hospital Of Traditional Chinese And Western Medicine	hospital	without funding	No	Vascular dementia	Scalp-acupuncture group	TCM	12 Acupuncture and Massage(Tuina)	- Cognition at 30 days (MMSE)- Blesse Dementia Scale at 30 days (BDS)- Hasegawa Dementia Scale at 30 days (HDS)- Activities of daily living at 30 days (ADL)	High
Liu Tai 2019	Liu, T., Chen, R., He, Q., Zhang, Q., Tan, L., & Lu, Y. (2019). The effects of Xuexue Tongmai granules on neurological function in patients with cognitive impairment after stroke. Journal of Integrated Traditional Chinese and Western Medicine for Cardiovascular and Cerebrovascular Diseases, 14, 2092–2095.	Guangxi	Chinese	First Affiliated Hospital of Guangxi University of Traditional Chinese Medicine （广西中医药大学第一附属医院）	hospital	without funding	No	General/unspecified/mixed	Shuxue Tongmai granule (Intervention)	TCM	11 Herbal medicine	- Cognition at 6 months (MMSE)	Some concerns
Yu Lu 2012	Yu, L., Lin, S., Zhou, R., Tang, W., Huang, P., Dong, Y., ... & Zhao, H. (2012). A randomized controlled trial of traditional Chinese medicine differentiated treatment for mild to moderate Alzheimer's disease. Journal of Integrative Traditional and Western Medicine, 07, 766–776. https://doi.org/CNKI:SUN:XBZX.0.2012-07-008	Shanghai	Chinese	Shanghai Geriatric Institute of Chinese Medicine	non-hospital	without funding	No	Alzheimer's disease	Chinese medicine (intervention)	TCM	11 Herbal medicine	- thecognition at 48 weeks (MMSE, FOM, Block Design, Digit Span) -the change of brain function (functional magnetic resonance imaging)	High
He Jing 2015	He, J. (2015). The efficacy of ginkgo biloba injection in the treatment of senile dementia. Chinese Journal of Geriatrics, 20, 5787–5788. https://doi.org/CNKI:SUN:ZLXZ.0.2015-20-049	Guizhou	Chinese	Guiyang University of Traditional Chinese Medicine （贵阳中医学院）	hospital	with funding	No	General/unspecified/mixed	Intravenous injection of extract of ginkgo biloba leaves (Intervention)	TCM	11 Herbal medicine	- ADL at 4 weeks)-Cognition at 4 weeks (MMSE;, BSSD;, DS;, RVR)- Visual retention at 4 weeks (VRT)- Visual retention at 4 weeks (VRT)	Some concerns
Wang Yu 2018	Wang, Y., Kan, B., & Zhao, L. (2018). Clinical efficacy of Huang Disan granules combined with "San Jiao" acupuncture technique in improving the syndrome of marrow deficiency in Alzheimer's disease. Chinese Journal of Experimental Formulas, 08, 200–205. https://doi.org/10.13422/j.cnki.syfjx.20180828	Tianjin	Chinese	Tianjin University of Traditional Chinese Medicine First Affiliated Hospital （天津中医药大学第一附属医院）	hospital	without funding	No	Alzheimer's disease	Huangdisan grain combined with ‘Sanjiao’ acupuncture and donepezil (Interven	Multicomponent interventions	16 Pharm+TCM	- Cognition at 3 months (MMSE;, ADAS-cog) - ADL at 3 months	High
Wang Shu 2018	Wang, S., Zhang, X., Ma, Y., & Zhao, J. (2018). Effects of kidney-tonifying and phlegm-dissolving intelligent formula combined with donepezil on oxidative stress, blood rheology, and cognitive function in patients with Alzheimer's disease. Chinese Journal of Experimental Formulas, 07, 212–216. https://doi.org/10.13422/j.cnki.syfjx.20180797	Heilongjiang	Chinese	Qiqihar Medical College Affiliated Third Hospital （齐齐哈尔医学院 附属第三医院）	hospital	without funding	No	Alzheimer's disease	Butylphthalide combined with Bushen Huatan Yizhi Decoction and Zhenlong Xingnao	Multicomponent interventions	16 Pharm+TCM	- Cognition at 3 months (MMSE)- Comparison of efficacy between two groups at 3 months()- Comparison of oxidative stress before and after treatment in two groups at 3 months()- Comparison of hemorheology indexes before and after treatment in two groups at 3	Some concerns
Wu 2016	Wu, L. F., & Koo, M. (2016). Randomized controlled trial of a six‐week spiritual reminiscence intervention on hope, life satisfaction, and spiritual well‐being in elderly with mild and moderate dementia. International journal of geriatric psychiatry, 31(2), 120-127.	Taiwan	English	National Taichung University of Science and Technology	non-hospital	without funding	No	General/unspecified/mixed	Spiritual Reminiscence Group (Intervention group)	NPI	6 Psychosocial intervention	-cognition at week 6 (MMSE)- Dimensions of hope at week 6 (Herth Hope Index)- Life satisfaction at week 6 (Life Satisfaction Scale)- Effect of spirituality on subjective well-being at week 6 (Spirituality Index of Well-Being)	Some concerns
Kuo 2017	Kuo, L. M., Huang, H. L., Liang, J., Kwok, Y. T., Hsu, W. C., Su, P. L., & Shyu, Y. I. L. (2017). A randomized controlled trial of a home‐based training programme to decrease depression in family caregivers of persons with dementia. Journal of Advanced Nursing, 73(3), 585-598.	Taiwan	English	College of Nursing, Taipei Medical University	non-hospital	without funding	No	General/unspecified/mixed	Home-based Training Programme (Intervention group)	Carer Intervention	15 Carer support	- Depressive symptoms at month 18 (20-item Chinese-version CES-D)- Behavioural problems at month 18(42-item Chinese version CMAI)	Some concerns
